# Supplementary material for: Identification of two pathways mediating protein targeting from ER to lipid droplets
Source: Nat Cell Biol. 2022 Sep 1;24(9):1364–77. doi: 10.1038/s41556-022-00974-0 (PMC9481466; doi:10.1038/s41556-022-00974-0)
Supplement: Source Data Fig. 1 — Statistical source data. [file 41556_2022_974_MOESM9_ESM.xlsx]

## Sheet: Fig 1c
Fig. 1c
	LDAH			Ubxd8			GPAT4			Ldsdh1			HSD17B11
Time in oleate containing medium	Exp 1	Exp 2	Exp 3	Exp 1	Exp 2	Exp 3	Exp 1	Exp 2	Exp 3	Exp 1	Exp 2	Exp 3	Exp 1	Exp 2	Exp 3
0.5h	100	100	100	100	100	100	28.5714	15.3846	7.14286	16.6667	10	18.1818	0	9.09091	0
3h	100	100	100	100	100	100	85.7143	70	80	87.5	66.6667	81.8182	30	52.6316	38.4615
20h	100	100	100	100	100	100	100	100	100	100	100	100	60	71.4286	73.6842
