# Supplementary material for: Identification of two pathways mediating protein targeting from ER to lipid droplets
Source: Nat Cell Biol. 2022 Sep 1;24(9):1364–77. doi: 10.1038/s41556-022-00974-0 (PMC9481466; doi:10.1038/s41556-022-00974-0)
Supplement: Source Data Fig. 2 — Statistical source data. [file 41556_2022_974_MOESM10_ESM.xlsx]

## Sheet: Fig 2b
Fig. 2b	See also Supplementary Table 1
βCOP	Arf79F	LacZ	Seipin
1.06689	1.28222	2.0345	4.0889
1.08686	1.29948	2.04395	4.12785
1.09715	1.30609	2.06013	4.30942
1.11601	1.31377	2.06066	4.32566
1.11773	1.31548	2.07656	4.3371
1.14111	1.32039	2.10507	4.44901
1.14549	1.33426	2.10632	4.48158
1.14887	1.34058	2.10803	4.50237
1.1528	1.34072	2.10806	4.52724
1.15715	1.34579	2.1089	4.5701
1.15733	1.3511	2.11216	4.64524
1.16257	1.35374	2.12416	4.67291
1.16261	1.35428	2.1257	4.70418
1.16641	1.35428	2.1337	4.72082
1.16758	1.3574	2.13608	4.76571
1.17384	1.35804	2.13703	4.77942
1.18008	1.36034	2.13892	4.7866
1.18061	1.36261	2.14135	4.79574
1.1813	1.36332	2.14828	4.81222
1.18408	1.36462	2.15182	4.81951
1.1842	1.36541	2.15623	4.84799
1.18807	1.36692	2.15712	4.86231
1.19032	1.37246	2.15907	4.86949
1.19082	1.37339	2.17303	4.8817
1.19619	1.37418	2.17734	4.88351
1.19669	1.37612	2.17946	4.93804
1.1969	1.37822	2.17965	4.94007
1.19715	1.37926	2.18502	4.95943
1.19737	1.38209	2.18789	4.96357
1.1995	1.38331	2.19237	4.97361
1.20142	1.38364	2.20935	4.99918
1.20161	1.38485	2.2173	5.00997
1.20393	1.38523	2.21828	5.01026
1.20649	1.38577	2.21963	5.01357
1.20664	1.38645	2.21997	5.02632
1.20683	1.38693	2.22231	5.03004
1.20835	1.38733	2.22237	5.03909
1.21107	1.38974	2.22341	5.04256
1.2111	1.39005	2.22801	5.0456
1.21256	1.39013	2.22863	5.04613
1.21358	1.39384	2.22917	5.04672
1.21582	1.3956	2.23102	5.05437
1.21902	1.39898	2.23495	5.05852
1.21904	1.40106	2.23654	5.06675
1.2198	1.40173	2.23735	5.076
1.21983	1.40214	2.23844	5.08515
1.21997	1.40323	2.23867	5.10109
1.22038	1.40481	2.23887	5.10604
1.22176	1.4049	2.23948	5.10833
1.22185	1.40521	2.24095	5.10867
1.22343	1.40623	2.24304	5.10876
1.22576	1.40847	2.24563	5.13047
1.22585	1.40975	2.24593	5.13322
1.22616	1.418	2.24622	5.14175
1.22682	1.41804	2.24771	5.15249
1.22941	1.41831	2.24798	5.16527
1.23282	1.42354	2.24847	5.16827
1.23349	1.42624	2.24884	5.16857
1.23647	1.42665	2.25195	5.16921
1.23676	1.42733	2.25203	5.17844
1.23874	1.42954	2.25227	5.18955
1.24369	1.43149	2.25892	5.19187
1.2447	1.43429	2.25937	5.19251
1.24534	1.43791	2.26747	5.19266
1.2467	1.43939	2.26772	5.20896
1.24707	1.43955	2.26867	5.21577
1.24849	1.4408	2.26885	5.22336
1.24909	1.44141	2.27039	5.22591
1.24922	1.4423	2.27186	5.22818
1.24995	1.44237	2.27438	5.23432
1.25155	1.44362	2.27535	5.23925
1.25166	1.44578	2.27574	5.24002
1.25694	1.44659	2.27787	5.24483
1.25743	1.45097	2.28018	5.25675
1.25826	1.45107	2.28113	5.26255
1.2587	1.45153	2.28491	5.2694
1.25935	1.45237	2.28502	5.28221
1.26312	1.45262	2.28714	5.28685
1.26756	1.45524	2.28764	5.29618
1.272	1.47424	2.29044	5.29787
1.27262	1.47542	2.29616	5.29953
1.27732	1.47598	2.29636	5.33138
1.27785	1.47652	2.29663	5.34052
1.27819	1.47755	2.29693	5.34433
1.27927	1.47978	2.29854	5.34727
1.28005	1.47981	2.29876	5.35499
1.28158	1.48041	2.29887	5.36646
1.28731	1.48076	2.2998	5.37236
1.29071	1.4819	2.30003	5.37428
1.29329	1.48668	2.30005	5.37813
1.29338	1.49207	2.30021	5.38098
1.2954	1.49344	2.30057	5.38195
1.2954	1.49498	2.30114	5.39767
1.29911	1.49961	2.3015	5.40207
1.2993	1.49966	2.30157	5.41775
1.30367	1.5	2.30242	5.4182
1.30391	1.50062	2.30365	5.42499
1.30638	1.50535	2.30382	5.43456
1.30853	1.506	2.30416	5.43747
1.31227	1.51023	2.3043	5.4376
1.31302	1.51432	2.30436	5.46453
1.31497	1.51536	2.30452	5.47362
1.31752	1.52381	2.30516	5.47394
1.31878	1.52792	2.30672	5.47485
1.31925	1.53267	2.30692	5.4829
1.32094	1.53287	2.30722	5.51311
1.32165	1.53829	2.30728	5.51561
1.32246	1.54152	2.30753	5.54112
1.32372	1.54165	2.30753	5.54618
1.32872	1.56011	2.30808	5.55825
1.33169	1.56226	2.30948	5.56664
1.34117	1.56483	2.31233	5.57036
1.34204	1.56736	2.31305	5.58323
1.34383	1.56892	2.31312	5.59176
1.34666	1.5736	2.31393	5.60501
1.34931	1.57877	2.31419	5.61653
1.35076	1.581	2.31439	5.6234
1.35309	1.58396	2.31449	5.62623
1.35456	1.58817	2.31524	5.62957
1.36298	1.58973	2.31715	5.62971
1.37317	1.59006	2.31747	5.63069
1.38183	1.59088	2.31812	5.63417
1.38716	1.59382	2.31853	5.66604
1.40622	1.59781	2.31998	5.69782
1.41033	1.60131	2.32036	5.71347
1.41093	1.60957	2.3209	5.73638
1.42854	1.61062	2.32096	5.77256
1.43183	1.61786	2.32197	5.82644
1.43512	1.63429	2.32236	5.90674
1.4367	1.63688	2.32239	5.91273
1.46122	1.68319	2.32248	5.95058
1.47407	1.69144	2.32257	5.96693
		2.32291
		2.32301
		2.3231
		2.32392
		2.32406
		2.32487
		2.32525
		2.32773
		2.32797
		2.32949
		2.33007
		2.33153
		2.33244
		2.33437
		2.33507
		2.33508
		2.33607
		2.33643
		2.33741
		2.33921
		2.33993
		2.33995
		2.34066
		2.34074
		2.34176
		2.34233
		2.34262
		2.34309
		2.34403
		2.34414
		2.3446
		2.34477
		2.34492
		2.34526
		2.34768
		2.34845
		2.34872
		2.34892
		2.34952
		2.35025
		2.35063
		2.35092
		2.35206
		2.35354
		2.35415
		2.35439
		2.35506
		2.3557
		2.35675
		2.35916
		2.36014
		2.36126
		2.36258
		2.36422
		2.36544
		2.36583
		2.36665
		2.3674
		2.36853
		2.3688
		2.37011
		2.37046
		2.37048
		2.3709
		2.37139
		2.37159
		2.37192
		2.37194
		2.37208
		2.37258
		2.37353
		2.3745
		2.37461
		2.37552
		2.37618
		2.37676
		2.37677
		2.3774
		2.37741
		2.37747
		2.37769
		2.37823
		2.37895
		2.37955
		2.37997
		2.38104
		2.38107
		2.38111
		2.38129
		2.38157
		2.38244
		2.38278
		2.3837
		2.38424
		2.38456
		2.38508
		2.38547
		2.38598
		2.3862
		2.38687
		2.38778
		2.38783
		2.3891
		2.38972
		2.39081
		2.39113
		2.39135
		2.39162
		2.39222
		2.39444
		2.39568
		2.39571
		2.39576
		2.39731
		2.3984
		2.39953
		2.39988
		2.40004
		2.40034
		2.4006
		2.40101
		2.40137
		2.40159
		2.40518
		2.40526
		2.40614
		2.40641
		2.4068
		2.40886
		2.40953
		2.40977
		2.41019
		2.4102
		2.41031
		2.41068
		2.4107
		2.41074
		2.41141
		2.41159
		2.41171
		2.41303
		2.41335
		2.41357
		2.41387
		2.41649
		2.41726
		2.41767
		2.41802
		2.41814
		2.41855
		2.41867
		2.41886
		2.41978
		2.41979
		2.41995
		2.42056
		2.42168
		2.42209
		2.42347
		2.42531
		2.42551
		2.42601
		2.42633
		2.42642
		2.42674
		2.42685
		2.427
		2.42795
		2.43004
		2.4304
		2.43305
		2.43534
		2.43574
		2.43691
		2.43741
		2.43751
		2.43779
		2.43786
		2.43839
		2.43865
		2.44129
		2.44135
		2.44147
		2.44157
		2.44227
		2.44259
		2.44262
		2.4439
		2.44446
		2.44489
		2.4454
		2.44584
		2.44627
		2.44645
		2.44655
		2.44868
		2.44874
		2.44885
		2.44947
		2.45001
		2.45024
		2.45059
		2.45195
		2.45198
		2.4521
		2.45363
		2.45377
		2.45392
		2.45417
		2.45596
		2.45669
		2.45776
		2.45794
		2.45824
		2.45909
		2.46051
		2.46059
		2.46122
		2.46144
		2.46222
		2.46227
		2.46326
		2.46373
		2.46384
		2.46564
		2.46593
		2.46647
		2.46884
		2.46895
		2.46982
		2.46984
		2.47098
		2.47099
		2.47182
		2.47232
		2.47324
		2.47366
		2.47435
		2.47514
		2.47598
		2.4764
		2.47772
		2.47862
		2.47892
		2.47913
		2.48009
		2.48012
		2.48311
		2.48337
		2.48337
		2.48359
		2.4838
		2.48484
		2.4851
		2.4854
		2.48647
		2.48676
		2.4869
		2.48701
		2.48783
		2.48786
		2.48829
		2.48838
		2.48951
		2.48963
		2.49058
		2.49169
		2.49169
		2.49276
		2.49324
		2.49433
		2.49445
		2.49592
		2.4962
		2.49659
		2.49723
		2.49864
		2.49883
		2.49927
		2.50048
		2.50132
		2.50209
		2.50329
		2.50379
		2.50423
		2.50454
		2.50538
		2.50669
		2.50746
		2.50792
		2.50872
		2.51079
		2.51111
		2.51255
		2.51319
		2.51361
		2.51384
		2.51399
		2.51512
		2.51554
		2.5157
		2.51603
		2.51761
		2.51926
		2.51962
		2.52162
		2.52364
		2.52388
		2.52417
		2.52703
		2.52817
		2.52972
		2.52976
		2.53009
		2.53506
		2.53776
		2.53793
		2.53896
		2.53899
		2.54086
		2.54111
		2.54134
		2.54196
		2.54212
		2.54339
		2.54447
		2.54998
		2.55124
		2.55204
		2.55248
		2.55333
		2.55501
		2.55559
		2.55601
		2.55782
		2.55798
		2.55925
		2.56099
		2.5614
		2.5614
		2.56343
		2.56378
		2.56405
		2.56578
		2.56884
		2.56924
		2.57017
		2.57167
		2.5718
		2.57331
		2.57382
		2.57406
		2.57656
		2.57698
		2.57727
		2.57926
		2.57931
		2.58041
		2.58425
		2.58502
		2.58638
		2.59017
		2.59772
		2.59895
		2.60081
		2.60212
		2.60233
		2.60394
		2.604
		2.60449
		2.60508
		2.60997
		2.614
		2.61691
		2.61876
		2.62052
		2.62673
		2.62766
		2.62865
		2.6331
		2.63494
		2.63508
		2.63725
		2.65097
		2.65179
		2.6622
		2.67323
		2.67413
		2.67922
		2.68594
		2.70106
		2.7073
		2.71536
		2.72714
		2.73198
		2.79422

## Sheet: Fig 2c
Fig. 2c	See also Supplementary Table 1
0.934869
1.00642
1.05824
1.05921
1.06689
1.08566
1.08686
1.09715
1.1033
1.10412
1.11601
1.11773
1.11884
1.12729
1.14111
1.14227
1.14549
1.14887
1.15015
1.15116
1.15254
1.1528
1.15457
1.15715
1.15733
1.16257
1.16261
1.16641
1.16758
1.17384
1.17588
1.18008
1.18061
1.1813
1.18408
1.1842
1.18807
1.18896
1.1896
1.19032
1.19082
1.1924
1.19457
1.19619
1.19669
1.1969
1.19715
1.19737
1.1995
1.19978
1.20142
1.20161
1.20393
1.20649
1.20664
1.20683
1.20835
1.21107
1.2111
1.21256
1.21358
1.21385
1.21396
1.21568
1.21573
1.21582
1.21744
1.21857
1.21866
1.21868
1.21902
1.21904
1.2198
1.21983
1.21997
1.22038
1.22176
1.22185
1.22208
1.22268
1.22343
1.22496
1.22576
1.22585
1.22616
1.22682
1.22911
1.22941
1.23024
1.23037
1.23107
1.23242
1.23282
1.23349
1.23482
1.2362
1.23647
1.23676
1.23806
1.23874
1.23893
1.2406
1.24167
1.24369
1.2447
1.24512
1.24534
1.24624
1.2467
1.24707
1.24849
1.24909
1.24922
1.24995
1.25155
1.25166
1.25432
1.25523
1.25694
1.25743
1.25826
1.2587
1.25874
1.25935
1.26312
1.26354
1.26415
1.26756
1.26756
1.26814
1.26917
1.2697
1.27199
1.272
1.27262
1.27412
1.27543
1.27732
1.27779
1.27785
1.27819
1.27927
1.28005
1.28097
1.28114
1.28123
1.28158
1.28222
1.28302
1.28432
1.2848
1.28544
1.28687
1.28731
1.28772
1.28794
1.29028
1.29071
1.29132
1.29132
1.29329
1.29338
1.2945
1.2954
1.2954
1.29741
1.29876
1.29911
1.2993
1.29936
1.29948
1.30048
1.30073
1.30144
1.30266
1.30367
1.30373
1.30391
1.30609
1.30638
1.3067
1.30727
1.308
1.30853
1.30883
1.30971
1.30997
1.31076
1.31227
1.31302
1.31377
1.31496
1.31497
1.31548
1.31575
1.31752
1.31878
1.31925
1.32039
1.32058
1.32065
1.32094
1.32165
1.3219
1.32246
1.32349
1.32372
1.32407
1.3274
1.32855
1.32872
1.32912
1.32922
1.32933
1.3294
1.33015
1.33095
1.33106
1.33169
1.33426
1.33526
1.33526
1.33614
1.33975
1.34014
1.3402
1.34058
1.34072
1.34117
1.34204
1.34367
1.34383
1.34473
1.34513
1.3455
1.34579
1.34612
1.34666
1.34727
1.3477
1.34788
1.34843
1.34875
1.34931
1.35076
1.35089
1.3511
1.35163
1.35309
1.35358
1.35374
1.35428
1.35428
1.35456
1.35732
1.3574
1.35794
1.35804
1.35878
1.35952
1.35971
1.36004
1.36034
1.36212
1.36261
1.36298
1.36332
1.36421
1.36462
1.36541
1.36597
1.36605
1.36613
1.36664
1.36692
1.36767
1.36811
1.36974
1.37246
1.37276
1.37317
1.37336
1.37339
1.37353
1.37382
1.37387
1.37418
1.3753
1.37533
1.37581
1.37612
1.37636
1.37803
1.37822
1.37857
1.37887
1.37926
1.38095
1.38151
1.38166
1.38183
1.38209
1.38219
1.38243
1.38298
1.38331
1.38364
1.38435
1.38461
1.38485
1.38523
1.38554
1.38567
1.38577
1.38645
1.38693
1.38716
1.38733
1.38974
1.39005
1.39013
1.39032
1.39331
1.39384
1.39439
1.39473
1.39499
1.39534
1.39559
1.3956
1.39615
1.39627
1.39641
1.39652
1.39704
1.39863
1.39898
1.39914
1.40027
1.40035
1.40106
1.40134
1.40173
1.40214
1.40252
1.40261
1.40323
1.40328
1.40481
1.4049
1.40521
1.40622
1.40623
1.40847
1.40975
1.41033
1.41093
1.41196
1.41218
1.4125
1.41424
1.41522
1.41561
1.418
1.41804
1.41831
1.41833
1.41853
1.41888
1.41897
1.41941
1.42074
1.42086
1.42238
1.42354
1.42567
1.42624
1.42651
1.42665
1.42733
1.42829
1.42838
1.42854
1.42954
1.43051
1.43118
1.43149
1.43179
1.43183
1.43298
1.43305
1.43429
1.43446
1.43512
1.43609
1.43639
1.4367
1.43735
1.43791
1.43822
1.4388
1.43894
1.43901
1.43939
1.43955
1.43968
1.44026
1.44074
1.4408
1.44109
1.44118
1.44136
1.44141
1.44156
1.44175
1.4423
1.44237
1.44281
1.44359
1.44362
1.44554
1.44578
1.44659
1.44881
1.44884
1.44892
1.4491
1.45012
1.45014
1.45022
1.45048
1.45097
1.45107
1.4514
1.45153
1.45237
1.45259
1.45262
1.45524
1.45647
1.45664
1.45806
1.45991
1.46101
1.46118
1.46122
1.46195
1.46336
1.46691
1.46749
1.46863
1.47039
1.47111
1.47146
1.47407
1.47424
1.4745
1.47505
1.47542
1.47584
1.47598
1.47601
1.47607
1.47652
1.4773
1.47755
1.47907
1.47962
1.47978
1.47981
1.4804
1.48041
1.48052
1.48076
1.4819
1.48206
1.48528
1.48582
1.48619
1.48668
1.48697
1.48752
1.48925
1.4899
1.49005
1.49044
1.49207
1.49224
1.49263
1.49344
1.49498
1.49526
1.49772
1.49817
1.4994
1.49961
1.49966
1.49999
1.5
1.50062
1.50132
1.5015
1.50165
1.50173
1.50231
1.50288
1.50329
1.50343
1.50348
1.50435
1.50441
1.50479
1.50522
1.50527
1.50535
1.506
1.50744
1.50746
1.50882
1.50943
1.50954
1.51014
1.51023
1.51065
1.51121
1.5142
1.51432
1.51515
1.51531
1.51536
1.5156
1.51647
1.51767
1.518
1.51833
1.51864
1.51946
1.51958
1.51986
1.52096
1.52193
1.52211
1.52335
1.52337
1.52381
1.52517
1.52524
1.52595
1.52599
1.52699
1.52702
1.52721
1.52732
1.52745
1.52757
1.52783
1.52792
1.52796
1.52929
1.52938
1.53016
1.531
1.53139
1.53229
1.53267
1.53277
1.53287
1.53303
1.53344
1.53352
1.5375
1.53805
1.53829
1.53923
1.53934
1.53974
1.5398
1.54066
1.54108
1.54116
1.54132
1.5415
1.54152
1.54157
1.5416
1.54165
1.54182
1.54212
1.54318
1.54358
1.54367
1.54406
1.54475
1.54485
1.5458
1.54871
1.54875
1.54903
1.54925
1.5517
1.55204
1.55298
1.55307
1.55556
1.5565
1.55696
1.55757
1.55848
1.55882
1.55957
1.56011
1.56196
1.56198
1.56202
1.56209
1.56226
1.56269
1.56289
1.56483
1.5656
1.5659
1.56605
1.56634
1.56704
1.56707
1.56736
1.56892
1.56898
1.56915
1.56933
1.56953
1.57035
1.57058
1.57137
1.57165
1.57193
1.57337
1.5736
1.57467
1.57528
1.57545
1.57559
1.57603
1.57631
1.57633
1.57651
1.57724
1.57752
1.57856
1.57877
1.57892
1.57964
1.5799
1.57998
1.58089
1.581
1.58144
1.58182
1.58238
1.58318
1.58336
1.58363
1.58366
1.58396
1.58453
1.58494
1.58498
1.58527
1.58588
1.58618
1.58817
1.58872
1.58892
1.58908
1.58918
1.58973
1.59006
1.59038
1.59088
1.59108
1.59162
1.59211
1.59229
1.59297
1.59306
1.59382
1.59522
1.59573
1.59661
1.59691
1.59742
1.5976
1.59766
1.59781
1.59814
1.59831
1.59871
1.59913
1.5996
1.60046
1.60049
1.60064
1.60067
1.60084
1.60089
1.60107
1.60131
1.60214
1.60303
1.60329
1.60361
1.60401
1.60526
1.60563
1.60623
1.60707
1.6072
1.60819
1.60957
1.60958
1.61005
1.61062
1.61063
1.611
1.61126
1.61136
1.61163
1.6117
1.61257
1.61304
1.61359
1.61513
1.61624
1.61677
1.61708
1.61734
1.61786
1.61794
1.61805
1.6184
1.61853
1.61861
1.61907
1.62012
1.6205
1.6209
1.62251
1.62404
1.62418
1.62483
1.62505
1.62513
1.62514
1.62534
1.62542
1.62585
1.627
1.62714
1.62741
1.62745
1.62757
1.62817
1.6284
1.62852
1.62913
1.62974
1.63016
1.63042
1.63045
1.63103
1.63133
1.63172
1.63347
1.63403
1.63429
1.63493
1.63501
1.63509
1.63598
1.6363
1.63642
1.63664
1.63688
1.6374
1.63754
1.63939
1.64113
1.64155
1.64215
1.64241
1.64264
1.64323
1.64379
1.64439
1.64444
1.64596
1.64605
1.64726
1.64824
1.64946
1.64973
1.65068
1.65093
1.65121
1.65313
1.65445
1.65455
1.6548
1.65594
1.65616
1.65695
1.65717
1.65727
1.65742
1.6576
1.65774
1.65821
1.65837
1.65842
1.65857
1.6588
1.65883
1.6589
1.65913
1.65932
1.65933
1.65994
1.66005
1.66014
1.6608
1.66112
1.66231
1.66285
1.66306
1.66326
1.6641
1.66414
1.66421
1.66456
1.66467
1.66504
1.66599
1.66667
1.66716
1.6679
1.66834
1.66847
1.66915
1.66944
1.67107
1.67216
1.67264
1.67305
1.67308
1.67349
1.67362
1.67477
1.67527
1.67547
1.67568
1.67591
1.67648
1.67684
1.67696
1.67716
1.67768
1.67781
1.67835
1.67844
1.67952
1.6796
1.67987
1.68003
1.68013
1.68029
1.68087
1.68099
1.68162
1.68167
1.68179
1.6822
1.68238
1.6826
1.68319
1.68323
1.68366
1.68438
1.68443
1.68455
1.68494
1.68503
1.68513
1.68514
1.68569
1.68686
1.687
1.68724
1.68771
1.68842
1.68851
1.68912
1.68934
1.68971
1.69056
1.69063
1.69109
1.69141
1.69144
1.69147
1.69247
1.69291
1.69296
1.69299
1.69412
1.69456
1.69504
1.69512
1.69537
1.69584
1.69591
1.69661
1.69668
1.69685
1.69689
1.69698
1.6977
1.69846
1.6986
1.69896
1.6993
1.69938
1.69939
1.69949
1.69959
1.69977
1.7004
1.70112
1.70155
1.70196
1.7026
1.70276
1.70298
1.70334
1.70458
1.70491
1.70518
1.70527
1.70604
1.70604
1.70643
1.7066
1.70661
1.70673
1.70721
1.70735
1.70846
1.70867
1.70938
1.70992
1.71008
1.71025
1.71028
1.71035
1.71081
1.71096
1.71192
1.71266
1.71277
1.71292
1.71296
1.71317
1.71329
1.71341
1.71418
1.71419
1.71431
1.71441
1.71488
1.71492
1.71497
1.71528
1.71537
1.71599
1.71618
1.71624
1.71631
1.71657
1.71675
1.71691
1.71692
1.71715
1.71869
1.71871
1.72219
1.72226
1.72239
1.72276
1.72315
1.72316
1.72382
1.72384
1.72391
1.72416
1.72539
1.7256
1.72575
1.72591
1.7264
1.72708
1.72753
1.72774
1.72804
1.72863
1.72874
1.72913
1.72952
1.72953
1.7304
1.73053
1.73097
1.73102
1.73105
1.73145
1.73147
1.73151
1.73183
1.73203
1.73207
1.73238
1.73239
1.7332
1.73326
1.73334
1.73365
1.73382
1.73433
1.73439
1.73491
1.73527
1.73528
1.73561
1.73592
1.73618
1.73618
1.73665
1.73681
1.73689
1.73691
1.73715
1.73719
1.73736
1.73751
1.73771
1.73785
1.738
1.73809
1.73811
1.73826
1.73889
1.73934
1.73964
1.73988
1.74033
1.7404
1.74089
1.74095
1.74141
1.74223
1.74235
1.74296
1.74321
1.7443
1.7446
1.74506
1.7452
1.74571
1.7458
1.74586
1.74616
1.74637
1.74637
1.74656
1.74656
1.74691
1.74758
1.74801
1.74834
1.74843
1.74897
1.74927
1.74939
1.74975
1.75014
1.75019
1.75054
1.75084
1.75123
1.75242
1.75242
1.75279
1.753
1.75312
1.75331
1.75404
1.75411
1.75424
1.75453
1.75454
1.75454
1.75493
1.75504
1.75527
1.75529
1.75626
1.75652
1.75672
1.75711
1.75712
1.75747
1.75769
1.75783
1.75798
1.75805
1.75809
1.75823
1.75851
1.75861
1.75866
1.75884
1.75938
1.75954
1.75966
1.76047
1.76047
1.76091
1.76107
1.76135
1.76143
1.76155
1.76202
1.76266
1.76266
1.76332
1.76366
1.76377
1.76396
1.76452
1.76481
1.76487
1.76555
1.76564
1.76677
1.76684
1.76686
1.76744
1.76845
1.76852
1.76863
1.7688
1.76881
1.7691
1.76964
1.76969
1.76971
1.76984
1.77014
1.7702
1.77078
1.77089
1.77093
1.77098
1.77175
1.77179
1.77184
1.77186
1.77197
1.77198
1.77218
1.77229
1.77255
1.7726
1.77264
1.7728
1.77283
1.77291
1.77302
1.77309
1.77323
1.77338
1.77346
1.77354
1.77374
1.7747
1.77476
1.77493
1.77524
1.77533
1.77566
1.77566
1.77593
1.77613
1.77626
1.77638
1.7765
1.77651
1.77658
1.77676
1.77742
1.77743
1.77775
1.77778
1.7782
1.77872
1.77908
1.77945
1.77946
1.77966
1.78033
1.78048
1.78054
1.78068
1.78073
1.78081
1.78122
1.78155
1.7818
1.78183
1.78187
1.78197
1.7824
1.78243
1.7825
1.78256
1.78257
1.78309
1.78316
1.78353
1.78372
1.78386
1.78393
1.7843
1.7843
1.78434
1.78436
1.78463
1.78474
1.78481
1.78487
1.78553
1.78569
1.786
1.78601
1.78609
1.78624
1.78635
1.78652
1.78657
1.78672
1.78742
1.78753
1.7878
1.78781
1.78793
1.78828
1.78847
1.7886
1.78864
1.789
1.78903
1.7892
1.78921
1.78934
1.78974
1.78992
1.79078
1.79139
1.79226
1.79253
1.79254
1.79312
1.79329
1.79329
1.79356
1.79413
1.79437
1.79437
1.79463
1.79467
1.7948
1.79485
1.79499
1.79507
1.79546
1.79549
1.79553
1.79555
1.79575
1.7966
1.7966
1.79707
1.79717
1.79729
1.79737
1.79768
1.79787
1.79793
1.79809
1.79821
1.79828
1.79847
1.79848
1.79865
1.7987
1.79882
1.79893
1.79903
1.79905
1.79907
1.79968
1.80032
1.80094
1.80109
1.80109
1.80115
1.80126
1.80171
1.80197
1.80223
1.80235
1.80239
1.80271
1.80328
1.80366
1.80416
1.80416
1.80424
1.80434
1.80441
1.80478
1.80497
1.80514
1.8055
1.80593
1.80597
1.80614
1.80637
1.80665
1.80674
1.80686
1.80686
1.80693
1.80701
1.80723
1.80818
1.80833
1.80841
1.80854
1.80857
1.80881
1.8089
1.80899
1.8093
1.80941
1.80952
1.80961
1.80973
1.81064
1.81082
1.811
1.81126
1.81128
1.81131
1.81138
1.81147
1.81154
1.8117
1.81203
1.81222
1.81306
1.81316
1.81317
1.81323
1.81351
1.8137
1.81409
1.81422
1.81425
1.81442
1.81445
1.81495
1.8154
1.81559
1.81566
1.81588
1.81589
1.81601
1.81711
1.81716
1.81729
1.81763
1.81782
1.8182
1.81821
1.81835
1.81835
1.81839
1.81839
1.81857
1.81862
1.81866
1.81887
1.81891
1.81915
1.81934
1.81943
1.81975
1.82016
1.82025
1.82027
1.8203
1.82039
1.82044
1.82075
1.82115
1.82139
1.82142
1.82173
1.82206
1.82245
1.82256
1.82267
1.82363
1.82397
1.82426
1.82475
1.82505
1.82506
1.8252
1.8254
1.82541
1.82544
1.8255
1.82628
1.82634
1.82653
1.82654
1.82673
1.82678
1.82679
1.82693
1.82703
1.82745
1.82781
1.82817
1.82829
1.82845
1.82862
1.82907
1.82924
1.82938
1.82957
1.82973
1.83085
1.83086
1.83089
1.83098
1.83186
1.83187
1.83202
1.8321
1.8326
1.83283
1.83291
1.83292
1.83309
1.83332
1.83349
1.8341
1.83417
1.83424
1.83428
1.83498
1.83534
1.83536
1.83546
1.83566
1.83582
1.83627
1.83629
1.83655
1.83664
1.83745
1.83783
1.83791
1.83793
1.83818
1.8383
1.83867
1.83901
1.83908
1.83984
1.83986
1.83989
1.84025
1.84087
1.84098
1.84132
1.84154
1.84161
1.8418
1.84191
1.84197
1.84214
1.84281
1.8431
1.84321
1.84334
1.84343
1.84357
1.84379
1.84396
1.84417
1.84431
1.84432
1.84456
1.84456
1.84528
1.8453
1.84534
1.84544
1.84545
1.84563
1.84563
1.84564
1.84566
1.84606
1.8461
1.84617
1.84619
1.84652
1.84653
1.84728
1.84728
1.84755
1.84842
1.84872
1.84891
1.84917
1.8492
1.84949
1.84954
1.84964
1.8498
1.84988
1.85056
1.85073
1.85087
1.85107
1.85114
1.85177
1.85225
1.85229
1.85244
1.85258
1.8527
1.85306
1.85306
1.85328
1.85334
1.85337
1.8538
1.85387
1.85397
1.85399
1.854
1.85401
1.85406
1.85429
1.8543
1.85442
1.85478
1.85592
1.85621
1.85629
1.85658
1.85664
1.85679
1.85708
1.85727
1.85739
1.85752
1.8579
1.85799
1.85837
1.85847
1.8585
1.85872
1.85892
1.85899
1.85902
1.85908
1.85915
1.85915
1.85915
1.85918
1.85921
1.85931
1.85936
1.85968
1.85984
1.86014
1.86025
1.86055
1.86062
1.86066
1.86072
1.86099
1.86101
1.86104
1.86119
1.86125
1.86138
1.86139
1.86149
1.86173
1.86176
1.86177
1.8618
1.86184
1.86185
1.86194
1.86291
1.86335
1.8637
1.8637
1.86381
1.86387
1.86387
1.86394
1.86399
1.86447
1.86485
1.86486
1.86507
1.8651
1.86523
1.86552
1.86567
1.86584
1.86585
1.86609
1.86615
1.86615
1.86627
1.86664
1.86678
1.86702
1.86706
1.86738
1.86751
1.86758
1.86767
1.86781
1.86784
1.86791
1.86801
1.86813
1.86822
1.86851
1.8686
1.86895
1.86955
1.86956
1.86958
1.87029
1.87072
1.87089
1.87182
1.87191
1.87215
1.87221
1.87229
1.87235
1.8725
1.87265
1.87269
1.8727
1.87317
1.87333
1.8735
1.87352
1.87358
1.87358
1.87359
1.87397
1.87415
1.87501
1.87502
1.87514
1.87528
1.87571
1.87575
1.8763
1.87652
1.87657
1.87663
1.87667
1.87749
1.87757
1.87767
1.87795
1.87797
1.87837
1.87844
1.87845
1.87863
1.87876
1.87895
1.87918
1.87929
1.87931
1.87943
1.8795
1.87954
1.87976
1.87977
1.87981
1.87981
1.87985
1.87987
1.87991
1.87994
1.88014
1.88015
1.88043
1.88074
1.8812
1.88127
1.88129
1.88129
1.88154
1.88157
1.88161
1.88165
1.88166
1.88208
1.88218
1.88219
1.88233
1.88255
1.88262
1.88264
1.88297
1.883
1.8832
1.88338
1.88341
1.88364
1.88381
1.88414
1.88423
1.88428
1.88431
1.8845
1.88503
1.88517
1.88519
1.88526
1.88551
1.88559
1.88583
1.88587
1.88592
1.88597
1.88599
1.88611
1.8862
1.88637
1.8864
1.88646
1.88654
1.88682
1.88691
1.88724
1.88752
1.88754
1.88772
1.88817
1.88855
1.88873
1.88943
1.88956
1.88965
1.88967
1.88969
1.8898
1.88989
1.88992
1.89012
1.89031
1.89033
1.8904
1.89041
1.8907
1.89111
1.89121
1.8916
1.89171
1.89186
1.89193
1.89212
1.89215
1.89245
1.89248
1.89249
1.89313
1.89335
1.89355
1.89356
1.89387
1.89407
1.89423
1.89426
1.89446
1.89446
1.89453
1.89459
1.89493
1.89503
1.89526
1.89542
1.89543
1.8957
1.89581
1.89605
1.89608
1.89617
1.89631
1.89634
1.89646
1.89683
1.89688
1.89696
1.8971
1.8972
1.8973
1.89746
1.89748
1.89772
1.89799
1.89802
1.89817
1.89821
1.89826
1.8983
1.89835
1.89845
1.8986
1.89889
1.89918
1.89944
1.90022
1.90035
1.90061
1.90069
1.90077
1.90085
1.90087
1.90108
1.90113
1.90138
1.90158
1.90166
1.90172
1.90177
1.90194
1.90205
1.90209
1.90228
1.90243
1.90251
1.90268
1.90291
1.90291
1.90309
1.90318
1.9038
1.90398
1.90408
1.90416
1.90418
1.90427
1.90437
1.90461
1.90472
1.90486
1.90501
1.90503
1.90504
1.90504
1.90542
1.90544
1.90551
1.90577
1.90579
1.90584
1.90586
1.90598
1.90618
1.9064
1.9065
1.90659
1.90682
1.90691
1.90706
1.90707
1.90734
1.90747
1.90754
1.90763
1.90765
1.90765
1.90788
1.90804
1.90816
1.9084
1.90875
1.90884
1.90896
1.90925
1.90958
1.90972
1.90994
1.91008
1.91027
1.91037
1.91047
1.91053
1.91066
1.91072
1.91083
1.91106
1.91108
1.91116
1.91116
1.91126
1.91137
1.91158
1.91173
1.91182
1.91196
1.91231
1.91234
1.91269
1.91279
1.91289
1.91302
1.91331
1.91333
1.91338
1.914
1.91407
1.91461
1.91472
1.91474
1.91493
1.91494
1.91514
1.9152
1.91521
1.91525
1.91528
1.91533
1.91587
1.91593
1.91606
1.91607
1.91622
1.91624
1.91631
1.91648
1.91667
1.91704
1.91704
1.91705
1.91735
1.91745
1.91752
1.91752
1.91756
1.91771
1.91803
1.9185
1.91854
1.91863
1.91872
1.91875
1.91882
1.91907
[truncated: 48,674 more rows]

## Sheet: Fig 2d
Fig. 2d	(see Supplementary Table 1 for raw robust Z-scores; below are the averages of the robust Z-scores)
Rabs			Tethering complexes						SNAREs
Rab1	-5.18875		Cog1	-1.24528		Bet3	-1.54771		Syx1A	-2.07994		Snap24	0.760532
Rab2	0.670841		Cog2	-3.54527		Bet5	-0.44232		Syx4	0.654884		Snap25	-0.49862
Rab3	0.54781		Cog3	-3.18754		Trs20	-4.87338		Syx5	-6.48661		Snap29	-0.70312
Rab4	-0.20628		Cog4	-3.33215		Trs23	-0.93741		Syx7	1.24665		nSyb	0.45148
Rab5	-0.59793		Cog5	-0.32403		Trs31	-1.4588		Syx13	-3.4348		Sec22	-1.0677
Rab6	0.426718		Cog6	-0.02523		Trs33	-0.82419		Syx16	-0.80817		Syb	-0.60988
Rab7	-0.78613		Cog7	-0.1814		Trs65	-0.32835		Syx17	-0.46672		Vamp7	-0.68811
Rab8	0.192651		Cog8	-0.67401		l(3)96Bdm	-0.79833		Syx18	-4.53536		Ykt6	-3.87585
Rab9	-0.40175		Exo70	0.809555		brun	1.10865		Gos28	-0.24249		NSF	-2.22847
Rab9D,Db,E,Fa	-0.04964		Exo84	-1.91929		SIDL	0.168606		Membrin	-2.70035		NSF2	-0.4045
Rab9Fb	0.387355		Sec3	0.391162		CG9067	-0.63487		Sec20	-2.13381		αSNAP	-6.01157
Rab10	-0.54625		Sec5	0.461172		gry	-1.10602		Vti1	0.210968		γSNAP1	0.718379
Rab11	0.453733		Sec6	0.577215		CG11396	0.013973		Vti1b	-1.14614		γSNAP2	0.688749
Rab14	-0.44404		Sec8	-0.68854		Vps8	-0.00326		Bet1	-6.10942
Rab18	-0.04821		Sec10	-0.87158		Vps11	-0.13205		Syx6	0.492116
Rab19	0.494393		Sec15	-0.26531		Vps16A	1.79462		Syx8	-0.59631
Rab21	0.27757		Vps50	0.273628		Vps16B	0.019213		Use1	-1.52124
Rab23	0.419106		Vps51	0.030839		Vps18	0.420504
Rab26	0.031571		Vps52	-0.45768		Vps33	-0.62412
Rab27	-0.06597		Vps53	-1.55291		Vps33B	-1.12184
Rab30	-0.09677		Vps54	-0.34232		Vps39	-1.36615
Rab32	0.069439		Rint1	-3.98551		Vps41	0.910423
Rab35	-0.85646		Zw10	-1.93112
Rab39	-0.42059		Rod	-0.58911
Rab40	-0.85644		Zwilch	0.65283
RabX1	0.390915
RabX2	0.287361
RabX4	-0.58467
RabX5	0.775507
RabX6	0.226297
