# Supplementary material for: Identification of two pathways mediating protein targeting from ER to lipid droplets
Source: Nat Cell Biol. 2022 Sep 1;24(9):1364–77. doi: 10.1038/s41556-022-00974-0 (PMC9481466; doi:10.1038/s41556-022-00974-0)
Supplement: Source Data Fig. 3 — Statistical source data. [file 41556_2022_974_MOESM11_ESM.xlsx]

## Sheet: Fig 3b
Fig. 3b
LacZ	Rab1	Rab7	Rab8	Rab18	Rab32	Rab40	Trs20	Trs23	Trs33	Bet5	Trs85	Trs120	Trs130	Rint1	Rod	Zw10	Zwilch	Cog1	Cog2	Cog3	Cog4	Cog5	Cog6	Cog7	Cog8	Vps52	Vps53	Syx5	Syx13	Syx18	Membrin	Sec20	Gos28	Bet1	Use1	Ykt6	Sec22	NSF	αSNAP
2.52591	0.976446	4.36759	1.75156	4.58034	3.80781	2.83403	0.992949	1.80051	3.54944	2.69646	3.14335	2.17225	2.11157	1.48524	3.26974	2.69828	2.07548	3.61104	1.65412	1.91346	2.79268	3.50286	4.8987	2.41182	3.65345	1.68599	2.55008	0.95842	1.85527	2.23143	0.970314	2.89535	2.45085	0.971105	1.57262	1.44846	1.33231	1.06329	0.935194
2.88732	0.934901	2.49462	3.15074	2.99806	3.43422	5.08188	1.03766	2.48181	2.38554	2.53126	4.08117	3.26626	3.61726	1.1348	3.63951	2.55952	3.54357	3.16579	1.45508	2.33964	2.16065	3.06045	2.71695	3.26517	2.34074	3.56047	2.75234	0.777428	2.40368	2.1885	0.986712	2.03335	3.73968	0.980905	1.18968	1.33369	2.59989	1.00502	0.953713
1.80629	0.808273	3.58186	2.03258	3.48947	4.08381	2.5125	0.879358	1.94487	2.49935	2.04762	3.71919	1.89403	2.18174	1.06862	1.50264	2.83238	2.71893	1.69709	3.10324	1.59712	1.7949	2.86638	3.77712	2.06788	3.4542	1.73636	5.03274	1.02276	1.99165	1.52727	1.14476	2.24129	2.88329	0.94979	1.22781	1.83995	2.1725	1.07365	0.841168
4.47617	0.906788	3.6344	5.31507	2.77257	4.73112	3.65692	0.956331	1.99564	1.9386	1.97157	4.28151	2.27831	2.67136	2.15754	3.36586	3.60997	3.36516	3.08575	2.2509	1.77708	2.89161	2.00707	3.23371	2.06156	3.34917	1.60384	2.10961	1.05664	1.77979	2.1445	1.31396	2.17179	2.03028	0.845897	1.91595	1.26877	1.20906	1.08752	0.888961
3.5509	0.885115	2.52894	3.07721	3.26124	4.41099	2.47898	1.0456	2.60248	2.44775	3.94515	3.13572	2.6437	2.83384	1.35966	2.91358	2.1181	2.7896	2.45246	2.49785	1.87343	2.06555	2.60831	3.12997	2.6948	3.68698	2.20934	2.10193	0.900137	2.05639	1.95688	1.3772	1.71878	2.03331	0.841917	1.88348	1.66408	2.41366	1.5291	0.97397
1.814	0.841817	3.17072	3.26365	3.62061	5.80536	3.13537	1.25227	2.15934	2.55312	2.06634	2.21493	2.55256	3.05575	1.28825	3.65584	2.4727	3.06298	2.65872	1.74879	2.62231	2.46684	4.24969	2.57049	2.3345	2.39228	1.51165	2.77366	1.01828	2.21821	1.56388	1.14898	1.30603	5.12216	0.895246	1.46866	1.15674	1.55727	1.5158	1.30834
3.24347	1.01934	1.82414	3.12708	2.0772	4.02121	2.35269	0.854895	4.4138	4.94377	2.84794	3.57419	1.50177	2.87885	1.70397	2.57906	2.21667	2.7446	4.79933	1.57992	2.08123	1.80984	3.13551	3.16011	2.49776	2.75643	1.74912	2.37798	0.912089	1.79484	1.46963	0.897443	2.42333	3.16596	1.08055	2.06435	1.43073	1.48314	1.35977	0.852191
2.32885	0.958546	2.61551	1.7767	3.2063	3.08247	2.88551	0.83539	3.89705	3.22533	3.32872	2.4439	2.28181	2.15428	2.05449	3.99315	2.50322	2.0141	2.43325	2.315	2.15293	3.57417	2.95947	3.62395	2.96076	3.79789	2.02992	2.44744	0.977076	2.40337	2.01064	0.998951	2.25598	2.28852	1.16035	1.70145	1.795	1.91888	1.15011	0.780332
2.32472	1.00853	3.27511	4.46335	5.94726	3.90231	3.26951	0.805988	1.70861	2.97553	3.13626	2.79398	2.79504	2.96807	1.36984	2.28349	2.92479	3.08635	2.02088	2.1697	1.75335	1.93385	2.41539	3.57412	2.88109	2.81244	2.59782	2.78316	1.04072	2.10121	0.991903	1.28106	1.89214	3.65034	1.01903	1.21559	2.35487	2.09275	1.09658	0.96972
3.16824	0.951325	2.49784	2.49315	2.98092	2.05544	2.05659	1.15599	2.5185	2.46178	3.24806	1.71018	2.39395	3.04433	1.3479	2.19082	1.87739	3.22937	3.10295	3.53126	1.79253	2.41451	3.36262	2.84026	2.51766	4.40007	1.87897	2.54248	0.969158	2.23385	1.57607	1.25964	1.23114	4.60453	1.05137	1.51782	1.52546	2.14775	1.12507	1.10781
4.15252	0.955463	1.86459	3.60929	5.94726	4.56564	2.20219	0.898968	2.78819	2.70424	4.01741	2.88885	1.68331	4.77116	1.46615	1.73777	3.14188	2.07826	1.98963	3.99627	2.14868	3.33623	2.47058	3.27014	3.21154	3.55863	3.22254	3.8039	1.24935	2.01272	1.55652	1.55323	2.24363	2.82685	1.04096	2.02842	1.2176	2.08538	1.38724	1.2501
2.35117	1.20597	3.46774	4.23838	3.99521	3.4616	2.96143	0.977086	3.24894	1.95165	2.52878	3.81066	2.03231	4.47585	0.979637	1.72545	2.84839	3.52191	1.92738	2.4407	1.41556	3.32363	3.83305	4.55703	3.32008	3.80473	1.75552	3.35661	0.913876	2.53789	1.14196	1.02499	1.53846	2.83692	1.16193	1.9283	1.40518	1.46073	1.44422	1.18446
2.53034	1.12969	3.31174	2.22691	5.72938	1.74295	2.67422	1.04244	1.89275	2.62462	2.2431	3.68897	2.6438	3.16569	1.66819	3.61291	3.9304	2.12382	2.38919	3.37868	1.72743	1.75064	3.63913	2.80059	2.96321	3.15535	2.24036	4.71326	0.815298	1.1124	1.71616	1.30626	3.04526	3.33416	1.05744	2.14425	1.2836	2.66801	1.1163	1.13138
2.23541	0.991165	2.87186	2.38497	2.7954	1.5289	2.99653	1.00064	2.81813	1.95487	2.56886	3.08469	1.87256	3.14364	1.0658	3.60462	3.71424	2.43184	3.36728	2.35	1.56542	2.6963	3.21206	4.05867	3.56953	3.52527	1.62442	3.30363	1.11193	1.6337	1.15986	0.883259	2.09288	3.56534	0.911419	1.31329	1.15733	3.0962	1.42176	0.972789
2.40438	1.14957	2.21819	3.70033	3.4277	3.604	2.4404	1.4022	2.95235	1.73998	2.8988	2.69866	3.11513	3.3408	1.78269	3.51302	2.19545	3.90517	1.63556	3.62992	2.13673	1.69134	1.97019	3.95445	3.37448	2.91251	2.68541	3.81507	1.01121	1.40105	1.59722	1.04918	2.47838	4.37472	1.10719	2.32911	1.43979	1.40674	1.90348	1.08027
4.34068	1.09922	2.82564	4.369	2.53819	2.09026	2.16634	1.05802	4.81116	3.59093	3.7434	3.66564	2.38329	4.85088	1.51128	2.25063	2.32012	2.10601	3.97222	4.11755	2.52073	1.99713	4.89462	2.65132	6.38997	3.0119	2.56041	2.62438	1.1294	1.37333	1.30704	1.17184	1.26292	3.83676	0.931803	1.38469	1.28124	1.88363	1.15148	0.958575
6.46835	1.01676	3.88854	4.08945	3.64483	3.63027	3.51012	1.14105	2.31612	2.34927	3.19832	3.9548	2.07268	4.41409	1.43508	2.6585	2.72938	1.82859	2.7107	1.74376	1.84509	3.35651	3.20229	3.12485	3.10066	3.75388	3.46169	3.69414	1.12735	1.40499	1.51219	0.975242	2.01022	3.13377	0.969261	2.31943	1.18982	1.60037	1.06961	1.0109
4.01014	1.16065	2.99593	4.41009	2.98527	2.79583	3.63893	1.10512	2.7658	4.27443	4.74643	3.06277	2.43234	3.85137	1.26607	2.83647	2.19719	2.83682	2.91024	1.98143		2.31461	3.46679	4.77726	2.4205	3.23769	2.33416	2.76885	1.0531	2.02074	1.33065	0.890125	2.28839	1.43519	1.15958	1.9244	1.27621	1.71505		0.940067
3.83794	0.982583	4.55155	2.04616	2.68604	2.59168		0.944665	2.62871	4.0179		3.30792	2.18693	2.16877	1.22192	2.58148		2.09635	2.41207	2.34436		3.70722	3.80986	3.42081	3.52361		3.31207	3.7811	0.919642	1.35217	1.48954		2.04984	2.26393	0.983315		1.3477	1.53444		1.0009
4.28954	1.04575		2.54431	4.38469			0.595209	3.336	2.86307		3.65603	1.83006	2.30011	1.07226	2.7115				3.22348				2.93678			2.4857	2.59295	1.09041	1.18975	1.54055		1.32972	4.43452	0.962351		1.70233	3.0359		0.831168
3.79936	1.1956		2.75442	3.62312			0.982201	2.62248	2.36789		3.217	2.75252	3.33752		2.82102											3.29653		0.853202	1.43196	2.30589		1.57195		1.11702		1.48079	1.96951		0.977883
5.31956	1.03154			3.15412			0.849319	2.66711	2.57423		3.26404	2.69917	4.73821		2.7488											2.16844		1.00873	1.66489	1.32025		2.87277		1.08901		1.49702	2.33608		1.06803
4.68351	0.992746			2.97243			1.04422	3.744	3.18352		3.87232	2.84683	3.61975		2.08896											2.54898		0.980201	1.49957	1.2018		2.65364		0.945711		1.47331			1.03673
2.74088	0.873698			3.23567			0.917835	4.72938	4.4471		3.29857	2.8754	2.91114		2.31632													0.932737	2.2581	1.6395		2.36625		1.13364		2.11754			1.03899
4.32514	1.02596			3.25832			1.05704	3.95491	3.8442		3.59571	1.82953	3.36347		2.90463													0.888134	1.25427	1.53921		2.5298		0.790755					1.12635
2.77114	1.00641			2.94969			0.852157	2.54512	2.13228		3.05614	2.15046	3.037		3.20499													0.968	2.69115			3.32431		1.14068					0.959475
3.8873	0.958627			2.28301				2.40918	2.48327		3.28281	2.52351	3.58078		2.17859													0.980206	1.18394			1.16084		0.987214					0.923488
5.83899	0.877324			4.8332				3.35734	2.93045		3.87884	2.3384	3.15065		2.06956														1.41023			1.56727		0.994272					0.884061
3.84635	1.00531			3.21271				3.33674	2.59304		2.71548	2.09495	2.59685		2.59821														1.69726			1.38863		1.04071					0.826685
5.35219	1.0068			5.12958				2.19883	5.12185		3.03624	2.42013	2.21443																			1.71255		0.953469					1.00671
2.98856	1.15004			4.43958				2.83629	2.59368			1.5409	3.05385																			1.73693		1.01094
2.2542				3.10134					2.66733			2.43014	3.66613																			2.13824		0.901442
4.38306				2.56017								1.52665	3.36148																			1.5199		0.898669
4.31024				2.54937								2.72924																				1.53799		1.2126
3.08185				2.49264								2.02549																				3.34157		1.24911
4.18771				2.56604								1.99165																				1.75503		0.966157
3.63021				2.42431								3.10101																				2.80643		1.10372
2.3017				3.68796								2.49227																						0.939289
2.31736				1.94336																														0.866523
2.28896				3.42483																														1.12604
2.52942				2.01767																														0.882464
2.35051				2.37883																														1.0126
2.93023				4.41326																														1.01944
3.43965				2.78235
3.55202				1.77845
4.60432
2.67429
3.35033
3.03331
2.15862
2.79352
3.02329
3.14834
3.65399
3.27835
2.48723
3.81414
4.60102
3.60545

## Sheet: Fig 3c
Fig. 3c	*,**normalized to LacZ band intensity of respective fraction
Fraction:	Input*						LDs**						Membranes	Soluble
RNAi:	LacZ	Trs20	Rab1	Rint1	Syx5	Bet1	LacZ	Trs20	Rab1	Rint1	Syx5	Bet1	LacZ	LacZ
Antibody:	GPAT4
	100	108.058	126.062	98.3709	125.877	97.3781	100	33.9742	25.9719	40.7773	33.1036	38.0295	-	-
	100	121.86	169.944	170.924	197.186	113.953	100	40.3961	27.6409	32.1188	32.9299	41.232	-	-
	100	131.638	165.384	127.953	149.857	103.596	100	27.6354	31.5698	37.0935	37.5344	33.2575	-	-
Antibody:	LDAH
	-	-	-	-	-	-	100	77.0004	43.5082	63.0531	58.8628	40.0588	-	-
	-	-	-	-	-	-	100	75.9137	70.1557	46.3597	89.4364	67.3105	-	-
	-	-	-	-	-	-	100	49.5843	62.6714	37.2071	86.3628	26.816	-	-
Antibody:	α-tubulin
	100	42.8945	37.6558	49.9947	34.5632	41.9612	-	-	-	-	-	-	-	-
	100	61.7688	73.5801	94.4053	63.162	89.8486	-	-	-	-	-	-	-	-
	100	55.5402	46.9802	62.6204	40.6317	51.4795	-	-	-	-	-	-	-	-

## Sheet: Fig 3e
Fig. 3e
Ldsdh1-G							LDAH-G							mC-Lsd1
LacZ	Trs20	Rab1	Rint1	Syx5	Bet1		LacZ	Trs20	Rab1	Rint1	Syx5	Bet1		LacZ	Trs20	Rab1	Rint1	Syx5	Bet1
1.8378	1.42494	1.16509	1.04575	1.24436	0.943971		2.18733	3.67975	4.55797	10.1479	5.1329	6.38783		5.40782	2.17721	3.11315	2.67136	2.01077	3.13943
2.98159	1.29876	1.06412	0.834711	1.59343	0.963273		3.35437	3.41199	6.00643	6.97797	2.69993	3.60554		2.74281	2.57021	1.98717	2.80203	2.34543	2.83881
2.46061	1.38278	1.30229	1.24411	1.65856	0.771094		4.29961	2.48863	7.22755	8.35562	3.89884	4.21212		2.1575	3.7729	2.88749	4.38514	3.69342	2.87339
3.06705	0.770142	0.994866	1.1278	1.03322	1.11078		4.77641	6.98757	3.75466	1.99514	2.8447	3.64174		3.58825	3.23216	2.68039	3.16589	2.94701	4.12309
2.64581	1.23148	1.11822	1.5696	1.05213	0.974271		4.92549	1.48415	1.89774	1.14877	3.44747	7.21662		3.07542	3.67682	3.31314	3.57948	3.52045	3.07714
3.70351	1.00561	0.85394	1.4381	1.84518	0.816232		2.22088	9.8122	1.48113	5.56443	5.5798	5.40345		3.23402	3.492	4.20092	3.46853	2.14177	2.93369
2.58628	0.919707	1.059	1.1833	1.87583	1.42498		6.18576	6.56954	1.7139	4.49698	4.47548	2.97716		2.10467	3.03612	3.53793	3.78247	1.58323	2.91383
1.68433	0.93918	1.23668	1.45129	1.34226	0.742209		2.09948	5.61631	1.77154	1.85702	8.49514	3.50096		2.87165	2.95419	3.58938	3.67451	2.87404	2.93414
1.72723	1.29489	1.11032	0.902824	0.920179	0.860095		5.01725	5.63118	2.03079	3.98739	5.04445	2.93493		2.95944	2.47893	2.61398	2.85427	3.20049	2.97513
2.85025	0.981102	1.05324	0.822601	1.4947	0.949069		5.61677	4.49229	4.01388	6.28531	4.29451	8.28534		4.40892	3.67019	1.30225	3.98721	3.71403	3.32845
1.95915	1.67002	1.12864	1.61697	1.44065	0.909134		4.43206	3.64031	4.02072	2.46784	4.13575	4.95911		3.2715	3.01278	2.00325	2.52571	2.74615	3.14387
2.72517	1.133	0.954694	0.920785	1.68393	1.09624		4.68475	2.14903	4.07629	4.4664	3.65885	1.60202		2.41473	3.41176	3.74744	2.99899	2.81366	1.70343
1.58968	1.24746	0.86839	0.929641	1.69508	0.970883		4.77341	4.45042	4.56324	2.69876	4.3598	3.47982		2.41923	3.63578	3.81537	2.88399	2.5971	2.76902
1.58154	1.21297	0.96209	0.895702	1.05439	0.740096		1.67053	3.24167	4.49793	5.17313	4.8769	2.36749		3.19613	3.49057	3.98644	3.51391	1.72318	3.30798
2.27189	1.14055	1.43087	1.10576	2.30318	0.956008		5.93229	2.62594	6.65462	1.75968	2.77415	4.28335		4.84026	3.0482	3.36932	3.71889	2.40155	2.64855
2.48142	0.944861	1.04869	1.45342	1.53885	1.42979		6.06395	2.5531	4.20861	1.49777	3.95814	4.85923		3.00468	3.2632	2.53238	3.62752	1.8336	2.96509
3.27525	0.979806	1.24053	1.2951	2.38652	0.995023		2.70784	6.22674	2.44153	1.90118	1.50811	3.38833		3.36359	2.66264	2.71296	3.55237	2.21723	3.78077
3.28232	1.03802	0.807341	1.04561	1.73096	1.2724		3.64915	3.8222	4.4382	1.34815	3.90598	3.35568		2.51823	3.28887	2.20611	3.92295	2.99351	3.13076
1.60629	1.08331	0.972255	0.981129	0.994142	0.776604		2.45894	3.83761	4.43174	5.58531	5.02243	3.0782		4.92087	3.6261	2.42937	4.0765	3.36187	2.35141
1.96185	0.890641	1.14975	0.9846	1.2185	1.05267		1.73438	3.46676	1.85191	5.16795	2.65177	5.14529		3.07256	3.90206	2.5799	4.09127	3.56898	3.56338
2.55984	1.48651	0.898995	0.991618	1.1598	1.00258		5.01247	2.1936	2.20426	3.89595	5.19854	1.86969		3.0165	3.89112	2.34551	3.30995	4.00511	2.50447
2.85502	0.944786	1.0167	1.09823	1.15307	1.06017		3.00577	1.38865	4.43819	4.16433	7.68658	1.45075		3.32374	3.18304	1.74512	2.92567	2.86698	2.68186
1.88566	1.68986	0.99332	0.947975	1.62598	0.859536		2.99745	5.14405	7.41578	5.4011	7.38369	4.64098		2.3746	3.25606	3.53344	3.00518	2.52335	3.06551
2.42728	0.988351	1.0022	1.18729	1.73022	1.02102		7.63941	7.10878	3.96778	4.63467	5.27606	10.082		3.60766	3.90234	2.76818	3.11308	2.73831	3.31535
2.66884	1.19427	1.38367	0.798033	1.11504	0.991682		7.32457	3.38218	1.49715	1.59499	5.51907	4.78709		1.67595	2.66269	2.29841	3.12046	2.84204	3.38585
2.49531	1.00751	1.07364	1.20374	1.43715	1.12992		1.64078	4.2927	3.81922	4.11091	5.58916	3.66169		3.54954	3.61613	2.20233	3.24712	2.99508	2.38174
1.8709	0.979429	1.23745	0.888319	1.31934	0.862107		1.94861	2.3832	4.4719	1.27564	3.14729	1.83042		1.74306	4.47844	2.04828	3.79574	1.90444	2.48533
2.89867	1.17893	1.09375	0.767854	1.12974	1.03037		3.10983	4.94835	4.67854	3.43177	2.44881	1.99641		3.45016	4.1224	1.7468	3.02337	3.18033	4.05699
2.72436	1.27813	0.879096	1.03306	1.27839	1.05189		5.11945	4.49335	1.53698	4.44924	4.0943	3.28538		1.60573	3.49383	1.78075	4.27679	3.47467	4.65589
2.28261	1.20408	0.995983	0.875058	0.800044	0.968586		8.14652	2.60579	4.65336	1.86746	2.60875	2.62199		2.17085	3.32073	2.29211	4.59449	3.74741	2.97174
2.52718	0.984297	0.979547	0.984555	1.73216	1.02863		2.26585	2.56494	3.36521	3.66384	5.26323	4.14655		1.80247	3.3355	3.58072	4.24773	3.09379	3.21665
2.84688	1.05676	0.860563	1.10717	1.04063	0.925041		5.55823	4.95705	3.55962	5.30785	5.38246	3.41759		4.45366	3.29928		3.47282		2.4029
2.54556	1.0536	0.939212	1.44123	1.02614	1.06783		2.6085	4.101	4.30198	4.12642	1.85802	2.59367		1.99789	3.60451		2.40201		3.10372
2.99001	0.993077	1.0569	0.755987	1.18879	0.912184		4.15715	4.69874	3.40542	3.31885	3.31701	2.97279		3.19967	3.19645
3.6471	0.972709	0.969454	1.14715	1.18098	0.917329		4.39506	4.10649	4.9087	1.37017		7.45482		1.66684	3.36359
2.98127	1.11693	1.14465	0.890933	1.38385	1.31305		4.34279	4.50315	4.22776	5.32496		5.43188		2.94921	3.09427
2.05316	1.44945	0.897012	1.04345	1.16964	0.958689		4.72236			2.84681		4.67387		3.37868
2.25063	1.21584	0.868481	0.948434	1.92719	1.12506		5.02187			4.85795		5.72762		2.88515
3.58961	1.54074	1.47244	1.26416	1.14042	1.03506		6.1546			6.94293		2.89843		2.06578
4.04886	1.18042	0.98025	0.978182	1.2393	0.939948		4.1912					4.53494		3.5435
2.14685	1.04885	1.03549	0.941228	1.04195	0.891052		2.62121							3.86138
2.15028	0.933277	1.09941	1.03377	1.26299	1.0008		3.09654							3.35501
2.6297	1.50167	1.00304	1.0563	1.45421	0.945365		2.68012							4.42048
2.5854	1.63842	0.902438	1.10063	1.18976	1.05281		6.5139							3.73482
3.31984	1.1097	1.32595	0.91024	1.3137	0.773005		5.78618							3.61342
3.24824	1.50759	0.886157		1.09398			5.84995							3.59195
2.20743	0.845392	0.897446		1.62731			4.10703							2.78841
3.69665	0.96217	0.942191		1.32505			6.617							2.37568
2.27786				1.01474			2.08833							3.75625
2.47197							4.57849							1.71711
3.96572							6.38762							3.83399
3.2965							2.50723							3.10622
3.66509							6.78348							3.86805
2.63038							4.42692							3.7731
2.68099							3.80646							2.12751
3.21238							3.73301							2.93414
2.70047							3.92624							1.75112
2.60535							3.58282							3.40248
2.13266							5.05626							3.1321
3.19133							4.9308							3.63739
2.82322							3.24202							3.86293
2.3275							4.91004							2.23883
2.34448							4.71427							2.54849
3.15168							4.76537							3.56098
2.91462							2.15821							1.68938
3.21814							4.3994							3.39696
2.2164							5.89671							2.39386
3.32645							5.26383							2.47694
3.09299							5.31833							2.77549
2.36115							6.46423							3.65392
2.97635							5.1546							2.62389
2.70425							4.18539							3.3971
2.69954							2.92999							1.92093
3.81335							3.22333							2.18719
2.15812							3.80461							3.22031
2.72965							5.15811							3.12038
2.83218							4.2842							3.77532
3.19018							3.29665							2.63634
3.83736							5.13046							3.32907
							1.94134
							4.19526
							4.88017
							2.93254
							3.49969
							4.56741
							3.5239
							2.42835

## Sheet: Fig 3f
Fig. 3f
Rab1 & KDEL	Rab18 & KDEL	Rab1 & Rab18
0.595	0.47	0.77
0.389	0.297	0.836
0.722	0.623	0.825
0.422	0.401	0.934
0.408	0.346	0.776
0.767	0.708	0.875
0.525	0.517	0.91
0.49	0.434	0.724
0.692	0.552	0.913
0.546	0.441	0.888
0.589	0.588	0.824
0.567	0.579	0.909
0.783	0.723	0.91
0.783	0.695	0.871
0.452	0.338	0.886
0.693	0.647	0.891
0.5	0.48	0.932
0.639	0.561	0.889
0.84	0.835	0.921
0.356	0.342	0.761
0.471	0.439	0.778
0.572	0.472	0.809
0.492	0.554	0.736
