# Supplementary material for: Identification of two pathways mediating protein targeting from ER to lipid droplets
Source: Nat Cell Biol. 2022 Sep 1;24(9):1364–77. doi: 10.1038/s41556-022-00974-0 (PMC9481466; doi:10.1038/s41556-022-00974-0)
Supplement: Source Data Fig. 4 — Statistical source data. [file 41556_2022_974_MOESM13_ESM.xlsx]

## Sheet: Fig 4a
Fig. 4a	(see Supplementary Table 1 for raw robust Z-scores; below are the averages of the robust Z-scores)
ER exit site			Coiled-coil tethers
Sec12	-5.32289		GCC88	0.235669
Sar1	-3.01265		GCC185	0.52388
Sec16	-4.16267		GM130	0.311771
Sec13	-2.16677		Gmap210	0.724389
Sec31	-0.00894		Golgin45	-0.4323
Sec23	-5.53078		Golgin84	0.094367
Sec24AB	-2.68169		Golgin97	1.16387
Sec24CD	-4.07997		Golgin104	-0.1914
Tango1	-4.25566		Golgin245	-0.17397
			Lva	-0.7821
			TMF1	-0.29923
			p115	-1.59009
			Grasp65	0.0915
			Rbpn-5	0.405786
			Rabip4	-0.15751

## Sheet: Fig 4c
Fig. 4c
LacZ	Sec12	Sar1	Sec16	Sec23	Tango1	GCC185	GM130	GMAP210	Golgin84	Golgin245	Grasp65	p115
2.52591	1.13886	0.990245	0.978275	0.943574	0.827767	3.57855	3.14923	3.27467	4.06142	2.41319	2.7462	3.894
2.88732	0.928014	1.29185	0.908709	0.918206	1.07076	3.82057	5.66874	3.91617	4.4246	2.48602	1.76921	2.14923
1.80629	1.08431	0.992123	1.17489	1.3785	1.01526	3.18269	3.60442	3.31854	5.18567	4.58641	2.55905	2.60012
4.47617	1.0821	0.936876	0.953801	1.02502	1.04276	2.65185	3.44764	2.48798	3.15957	2.21391	2.11473	3.24664
3.5509	1.07149	1.05792	1.58944	1.10853	1.60587	3.95755	2.79295	3.38157	3.1986	3.30029	3.50501	2.36109
1.814	0.93833	0.928289	1.27122	1.07985	0.987812	2.80105	2.62624	2.20977	3.43987	3.10707	2.58007	1.97797
3.24347	1.17568	1.50843	0.972968	1.42389	0.976338	2.89246	2.39535	3.73781	2.14442	2.11114	2.73101	3.37272
2.32885	0.799579	0.973412	0.907062	0.976738	1.08961	3.73042	3.83779	4.33699	2.80279	3.16626	2.63759	3.4929
2.32472	1.74258	1.10816	0.739636	0.991625	1.0447	2.85388	2.50784	2.85954	3.14946	3.27855	1.99356	3.56212
3.16824	0.957402	1.57121	1.08122	0.954611	1.55565	2.81369	4.06483	3.36339	4.3785	3.74351	1.4815	1.99398
4.15252	1.75253	1.52619	1.06904	1.0147	1.07829	4.70181	3.23463	2.56352	3.8244	2.76046	1.58855	2.79298
2.35117	1.60646	1.23469	0.908463	1.47544	1.16128	3.53132	3.33217	2.57846	2.53377	3.47691	2.35765	4.31708
2.53034	1.11545	1.00184	1.45183	1.32863	1.49504	3.6053	2.99655	4.75089	3.79265	2.84244	3.06502	3.02231
2.23541	1.24566	1.0821	0.916961	1.56581	0.850414	3.45932	4.57932	3.6228	4.95009	5.67384	3.4354	3.68381
2.40438	0.937173	0.905817	1.08534	1.15025	1.26616	3.81525	2.46221	2.92382	3.63478	2.76176	3.4239	3.79651
4.34068	0.82193	0.90891	1.22597	1.18193	0.994329	3.58075	1.84392	3.11362	2.93607	3.11388	2.68949	5.05401
6.46835	1.35026	1.00337	0.97668	1.04164	0.959109	2.84623	2.22998	3.11321	2.76371	4.03793	4.22138	4.21859
4.01014	1.75325	0.895921	1.44005	1.10484	1.19838	2.61293	4.51246	3.42736	2.15108	3.41443	2.53619	3.603
3.83794	1.36145	1.3276	1.44927	0.798757	0.988908	4.03813	4.37559	2.46211	2.31073	1.93454	3.31866	3.68747
4.28954	1.22286	1.0472	1.00602	1.12404	1.35492	2.96942	3.88433	2.18997	3.89033	3.47062	3.49903	3.0307
3.79936	1.30934	1.39388	1.0632	1.06602	1.1155	2.96202	1.77887	1.96361	2.25422	1.95702	2.80126	3.45195
5.31956	1.04731	1.09681	1.12733	1.07889	0.81138	2.80033	2.30482	2.33552	2.5697	2.95323	3.02898	1.76012
4.68351	1.80459	1.28297	0.926097	1.09087	0.827288	3.29256	3.14236	3.9002	3.86641	2.56336	3.9447	2.50556
2.74088	1.17533	1.17528	1.35014	1.36383	0.913156	2.94149	3.12013	3.11693	3.95357	4.01255	2.0979	3.73791
4.32514	1.16785	1.01865	0.926602	1.07057	1.2408	3.91034	3.72811	2.30745	3.00428	2.51028	4.9309	1.72825
2.77114	0.768861	1.21977	1.14784	1.30737	1.05283	2.82477	3.29869	2.73369	3.66025	3.27231	1.89596	2.71185
3.8873	0.894757	0.958854	1.01434	1.18041	1.15978	3.04037	1.98208	3.01944	3.10855	2.89963	2.64306	3.23231
5.83899	1.19342	0.881807	1.37819	1.33961	0.922591	2.97355	2.61924	4.39109	3.18632	2.46972	1.87476	2.67107
3.84635	0.878089	1.07888	1.40755	0.991115	0.914759	4.58599	1.3234	3.9179	3.53123	3.66013	3.79201	3.81074
5.35219	1.51967	0.882737	0.991928	1.35145	1.09914	3.29022	1.85308	2.96556	2.98664	2.5744	2.45063	2.77122
2.98856	1.26229	1.07845	1.25681	1.1982	0.990297	3.18889	4.06328	5.60705	3.01565	2.08036	2.18409	2.11519
2.2542	1.30994	1.18385		1.37583	0.908935	2.66541	3.14083	3.4702	2.76202	3.23982	2.40226	3.54222
4.38306	0.976905	1.13433		1.00333	1.22276	2.49684	2.82825	3.1283	1.77464	3.58625	2.39366	2.80103
4.31024	1.34951	1.20679		0.854238	0.953554	3.28267	2.76594	2.60494	3.20869	1.78967	1.50901	3.42917
3.08185	1.00194	1.01979		1.04127	0.993442	3.05675	3.04354	2.98664	2.3667	2.19291	3.7692
4.18771	1.02616	1.51993		0.88597	1.06177	2.72252	2.01564			2.8192	3.24636
3.63021	1.15738	1.20933		0.769047	1.14788		4.14813			2.49495	2.25245
2.3017	1.44422	0.845396		1.12986							3.08178
2.31736	1.00858	0.810707		0.972675							3.22476
2.28896	1.05597	1.34122		0.869743
2.52942	1.59333	0.982238		0.97183
2.35051	0.997285	1.00156		1.15384
2.93023	0.86573	0.951774		1.18911
3.43965	1.4952	1.10998		0.906543
3.55202	1.26638	1.65978		1.10734
4.60432	1.35809	1.00047		1.1847
2.67429	0.965293	1.17395		1.08729
3.35033	0.838151	1.20627		1.08056
3.03331	0.88973	1.66837		1.01017
2.15862	0.990529	1.20364		2.21682
2.79352	1.282	1.12976		1.01729
3.02329	1.19032	1.15261		1.2126
3.14834	0.952888	1.55059		1.38634
3.65399	1.21528			0.880125
3.27835	1.77887			0.997537
2.48723	1.16273			0.994813
3.81414	0.918701			0.962408
4.60102				1.11861
3.60545				0.913631
				1.04263
				1.20046
				0.974815
				0.958261
				1.19395
				1.01695
				0.945467
				1.02228

## Sheet: Fig 4d
Fig. 4d	*,**,***normalized to LacZ band intensity of respective fraction
Fraction:	Input				LDs				Membranes				Soluble
RNAi:	LacZ*	Sec16	Tango1	Seipin	LacZ**	Sec16	Tango1	Seipin	LacZ***	Sec16	Tango1	Seipin	LacZ
Antibody:	GPAT4
	100	209.946	134.343	119.769	100	67.343	50.8233	105.202	100	210.985	178.601	69.0937	-
	100	331.214	224.892	110.029	100	60.3989	54.6226	128.561	100	115.922	113.954	34.632	-
	100	156.734	100.216	82.998	100	63.2544	70.7298	109.096	100	57.4136	56.4192	35.9667	-
Antibody:	LDAH
	-	-	-	-	100	137.2	188.073	51.1536	-	-	-	-	-
	-	-	-	-	100	121.339	123.544	45.259	-	-	-	-	-
	-	-	-	-	100	86.9371	133.199	26.6609	-	-	-	-	-
Antibody:	CCT1
	100	53.9844	25.8146	69.8851	100	135.293	135.754	123.822	-	-	-	-	-
	100	51.6499	34.8749	63.6855	100	173.433	133.822	121.547	-	-	-	-	-
	100	57.4196	27.5951	89.8482	100	117.374	136.638	66.1087	-	-	-	-	-
Antibody:	CNX
	-	-	-	-	-	-	-	-	100	139.327	101.282	92.7048	-
	-	-	-	-	-	-	-	-	100	154.083	138.23	131.216	-
	-	-	-	-	-	-	-	-	100	137.431	100.356	79.4016	-
Antibody:	α-tubulin
	100	74.6249	81.7899	72.3427	-	-	-	-	-	-	-	-	-
	100	64.6328	79.5802	75.2047	-	-	-	-	-	-	-	-	-
	100	87.6495	72.3941	93.1748	-	-	-	-	-	-	-	-	-

## Sheet: Fig 4e
Fig. 4e
Sec16				Tango1
1h	4h	20h		1h	4h	20h
5.66038	7.40741	8.33333		10	21.9512	10
8.69565	23.0769	18.8679		20.7547	18.6441	21.5686
7.14286	21.2766	17.6471		19.4444	22.5	20
0	15.7895	14.8148		17.3913	17.3913	25
2.32558	18.5185	26.4706		13.3333	27.2727	16.6667
0	26.5306	8.82353		4.87805	20.5128	6.66667
5.12821	16	12		16	12.5	13.3333
5.88235	18.75	23.3333		16.2791	19.5122	28
0	11.2903	15.1515		12.7273	19.5122	25
8.82353	20	0		10.2041	30.9524	16.129
5.45455	14.5455	2.27273		8.88889	25	9.52381
5.97015	17.8571	3.7037		2.08333	22.2222	3.44828
8.88889	8.16327	3.57143		14.6341	10.8696	17.6471
7.54717	17.6471	0		9.09091	18.75	13.3333
20.2899	8.95522	2		24	14.8936	25.5319
8.69565	11.3636	5.88235		13.4615	21.2121	18.4211
4.65116	2.43902	0		8.82353	5.71429	6.25
7.89474	20.6897	1.72414		18.75	25	13.3333
3.125	13.5135	12.8205		25	18.1818	3.33333
5.71429	6.77966	2.7027		13.1579	18.1818	5
0	13.6364	3.7037		4.16667	32.4324	9.09091
9.52381	10.5263	16.6667		22.2222	16.6667	35
6.25	19.2308	6.06061		17.2414	27.5	3.33333
6.45161	10.2041	6.66667		8	23.5294	0
3.44828	16.129	15.3846		7.69231	20.8333	27.7778
3.125	15.6863	2.5641		10.7143	26.1905	2.38095
3.7037	3.38983	5.45455		25	16.2791	12.7273
17.6471	15.5556	1.66667		22.7273	20	8.69565
3.84615	15.3846	15.7895		5	17.9487	26.7857
0	4.54545	0		19.2308	27.1186	21.4286
0	26.9231	10		16.129	30	16.6667
6.45161	3.27869	6.52174		25	20.9302	11.7647
3.22581	14.2857	6.89655		7.14286	31.5789	10
2.77778	14.0187	3.77359		18.4211	13.7931	15.6863
4.16667		18		15.3846	36.1111	15.625
10.5263		4.25532		12.9032		5.40541
0		3.22581		6.25		4.54545
0				10
0				27.7778

## Sheet: Fig 4f
Fig. 4f
	Tango1		Sec23
Overexpression:	Control	Sec16	Control	Sec16
	9.28575	84.8006	11.0264	25.1717
	10.3447	87.6772	6.84682	74.5775
	2.86208	81.3228	30.2621	66.9366
	4.02342	90.5105	13.2105	99.367
	5.89288	74.6573	9.8228	82.2775
	2.54106	78.6707	6.15841	31.1889
	7.98589	75.406	0	81.9226
	7.71511	45.869	3.86505	86.3345
	7.14878	40.0594	0.124929	42.1093
	14.8755	14.4164	11.5173	94.6006
	2.82584	66.5373	8.56628	98.481
	6.43639	46.2057	35.5325	65.5063
	10.7601	43.8918	3.55175	79.9675
	0.772977	84.9779	4.03459	84.8346
	11.0048	54.719	4.24473	73.5673
	27.8184	24.6596	1.01426	32.599
	20.2822	75.077	15.8187	67.3686
	14.5896	39.7321	15.196	99.5422
	21.1028	31.9601	14.4758	94.0445
	14.4113	15.761	0.706025	19.1466
	8.7173	85.2755	14.8603	99.5479
	3.60227	74.9771	5.93178	80.3188
	6.02333	68.0406	21.1439	94.9109
	0.132666	65.7262	14.3615	62.3792
	10.9369	61.4189	5.87149	75.8455
	1.64463	79.4249	12.3588	98.9607
	9.82228	48.4834	13.1889	82.0197
	5.53049	50.6415	12.5217	92.4543
	3.46201	73.321	3.88691	81.8624
	3.59166	46.7168		53.846
		72.5522		97.863
		69.4185		95.6635
