# Supplementary material for: Identification of two pathways mediating protein targeting from ER to lipid droplets
Source: Nat Cell Biol. 2022 Sep 1;24(9):1364–77. doi: 10.1038/s41556-022-00974-0 (PMC9481466; doi:10.1038/s41556-022-00974-0)
Supplement: Source Data Fig. 5 — Statistical source data. [file 41556_2022_974_MOESM15_ESM.xlsx]

## Sheet: Fig 5a
Fig. 5a
RNAi:	LacZ			Tango1
Replicate #:	1	2	3	1	2	3	4
CG9175	-0.01276	-0.18231	0.195072	0.524019	1.52721	1.61791	1.44956
Sar1	0.782615	-0.36501	-0.4176	1.79123	2.48581	3	2.97248
Sec16	-0.00772	-0.17365	0.181372	1.9101	1.80713	1.58836	2.30719
Sec13	0.147795	-0.7435	0.595708	-0.1509	0.337321	0.00846	0.589345
Sec31 (A)	0.218038	-0.69456	0.476522	-0.25134	-0.71982	0.949614	-0.7964
Sec31 (B)	-0.08412	0.101304	-0.01718	-0.20189	0.004938	-0.20668	-0.27723
Sec23	0.198401	-0.34292	0.144515	1.21113	0.939738	0.655007	1.19528
Sec24AB	0.119068	-0.38209	0.263022	1.36754	1.00344	0.822644	1.59945
Sec24CD	-0.19668	0.212277	-0.0156	0.601936	0.243511	0.28268	0.401195
Tango1	-0.05103	-0.05626	0.107285	-5.68719	-6.35382	-6.54932	-5.43352

## Sheet: Fig 5e
Fig. 5e
	% GPAT4 (+) LDs				% rescue
	Sec23-associated	Not associated			Not associated	Sec23-associated
	100	0			0	15.3846
	57.1429	42.8571			20	36.3636
	55.5556	44.4444			44.4444	71.4286
	100	0			0	33.3333
	50	50			11.1111	33.3333
	100	0			0	33.3333
	100	0			0	50
	25	75			18.75	33.3333
	33.3333	66.6667			16.6667	25
Average:	69.0035	30.9965
