# Supplementary material for: Identification of two pathways mediating protein targeting from ER to lipid droplets
Source: Nat Cell Biol. 2022 Sep 1;24(9):1364–77. doi: 10.1038/s41556-022-00974-0 (PMC9481466; doi:10.1038/s41556-022-00974-0)
Supplement: Source Data Fig. 6 — Statistical source data. [file 41556_2022_974_MOESM16_ESM.xlsx]

## Sheet: Fig 6b
Fig. 6b
	LDAH			Ubxd8			GPAT4			Ldsdh1			HSD17B11
Time in oleate containing medium	Exp 1	Exp 2	Exp 3	Exp 1	Exp 2	Exp 3	Exp 1	Exp 2	Exp 3	Exp 1	Exp 2	Exp 3	Exp 1	Exp 2	Exp 3
0.5h	100	100	100	100	100	100	100	100	91.6667	100	100	100	100	100	100
3h (not displayed)	100	100	100	100	100	100	100	100	100	100	100	100	100	100	100
20h	100	100	100	100	100	100	100	100	100	100	100	100	100	100	100

## Sheet: Fig 6d
Fig. 6d
	G-GPAT4								Ldsdh1-G								HSD17B11-G
RNAi:	LacZ	Sec16	Tango1	Trs20	Rab1	Rint1	Syx5	Bet1	LacZ	Sec16	Tango1	Trs20	Rab1	Rint1	Syx5	Bet1	LacZ	Sec16	Tango1	Trs20	Rab1	Rint1	Syx5	Bet1
	3.59691	2.26766	4.90529	2.48115	1.61313	2.16967	2.33936	1.85824	5.08881	4.7842	2.52918	2.71385	7.06816	2.26798	14.3831	9.85594	2.8435	6.36865	3.38966	2.46194	2.88588	1.33337	7.41603	4.4147
	3.92674	2.90068	5.41844	3.67847	2.61445	2.15806	3.32762	1.49538	7.65734	3.19773	4.45045	1.2648	3.77763	2.24462	2.86835	4.42803	2.02156	3.15359	6.0853	1.49882	2.95176	3.94828	7.53925	4.4666
	4.6318	2.19535	1.82458	1.42628	2.17423	2.67136	1.45053	1.88905	5.30369	3.46362	5.23247	4.71232	11.3153	5.78298	5.09109	5.59857	2.3393	3.60292	3.77491	2.49289	2.85363	3.37572	8.61287	1.98025
	2.73576	1.77516	5.15189	1.28286	2.74919	2.50729	2.24858	1.16912	4.41595	3.30745	4.52782	6.19294	2.6703	7.93086	5.24403	5.49376	2.54835	2.65247	1.97414	4.21186	3.69811	2.25622	5.46069	2.2974
	2.06597	3.1411	3.10621	2.93049	1.56928	3.15884	1.91759	1.34228	2.35635	3.52994	4.05556	1.38798	2.68477	8.42341	11.2708	2.76126	1.31284	5.06611	5.14773	1.74624	2.09076	1.70416	4.98576	2.48771
	2.86876	3.7216	5.10409	3.18529	1.37431	1.98864	2.24179	1.19235	4.16087	6.81251	3.64245	2.29672	2.3528	5.50674	1.37695	5.8587	6.95983	3.72109	2.73662	1.40319	4.17365	3.97628	3.47541	2.4583
	2.21588	2.60203	2.30698	3.06859	1.12992	1.33824	1.94327	1.25682	1.75527	3.64522	10.0834	1.73067	1.53118	1.88532	8.45109	5.93901	2.91084	1.98416	2.47515	2.01965	1.4367	3.32222	3.84007	4.9233
	1.44061	3.26939	3.72393	2.19427	2.70669	3.03518	1.62458	1.80421	8.97576	3.51018	2.50755	5.87334	8.53104	1.55841	8.74444	7.39908	3.17905	2.13371	2.66894	4.66305	3.1874	10.8197	2.77947	2.50579
	5.57215	4.32473	3.19905	2.51791	4.12076	1.11694	3.47484	1.44121	2.69919	3.12316	5.87321	8.27032	6.82165	4.42475	3.27142	10.7773	3.31993	6.3392	1.8551	3.4808	8.41698	5.35432	1.54472	1.89259
	2.47265	2.35139	4.19764	3.81051	1.31751	1.70129	3.30807	1.53357	4.37559	4.85059	2.68296	2.6332	6.66358	5.05794	1.62498	8.73311	3.90765	2.60134	4.17968	2.39349	4.79563	3.30272	2.86825	5.32197
	3.40536	3.20582	2.71103	1.74112	2.27195	2.55234	5.5098	1.73586	3.76607	5.75239	7.68032	1.5424	2.33522	1.86024	7.60796	1.55818	2.75378	2.34756	7.00682	1.28687	4.13874	3.07995	3.78983	2.5197
	3.10363	3.46756	3.03647	4.82355	1.31637	1.12928	4.35147	2.13404	4.58536	2.99065	3.47482	5.70989	1.17614	11.1901	10.4698	8.91717	1.92673	2.21421	2.91126	5.58305	1.94654	1.84473	4.1516	1.80007
	3.91936	4.49402	1.55035	1.97974	3.21215	2.21494	2.98055	1.62286	1.92469	4.33345	4.22808	1.42656	6.15197	14.9952	3.357	2.48826	1.97155	3.1113	3.52166	2.4087	4.16226	1.44741	3.5826	2.17132
	2.21882	1.47343	2.7399	2.43188	3.30387	2.00988	1.34513	1.98836	3.56429	8.20268	5.50176	8.76229	3.52143	10.8632	4.15912	7.97723	4.44429	6.1039	3.7218	3.21432	7.66402	2.58464	3.78054	2.74141
	2.55096	1.52169	3.24785	1.45264	1.16399	2.7051	2.65665	1.63582	5.38213	4.97861	6.24334	3.5114	5.5369	2.00203	3.22505	5.23685	6.46037	4.87285	2.75849	3.27018	2.52155	5.35554	2.09759	1.77117
	1.71741	1.62689	3.2723	1.33083	3.52385	2.22014	1.94516	1.57735	4.03512	2.73414	6.27878	4.45562	3.33439	2.25053	1.75183	5.00771	1.46832	3.67083	2.34348	2.13533	2.77528	1.6433	2.33944	3.46776
	2.84613	2.06455	3.37386	1.58014	2.52224	3.10629	2.29298	3.23066	4.51507	3.66052	3.68832	3.38167	9.38313	3.85027	5.35237	2.51365	1.73101	4.27188	3.02803	3.37923	1.83417	3.29043	6.20745	4.45726
	2.03081	1.28914	3.73756	2.18594	1.7937	1.68297	2.17692	2.7223	2.10502	4.20334	3.29776	1.75451	3.23747	1.30728	9.55954	6.74251	3.79129	2.97396	5.32949	4.74702	1.89066	2.69879	8.08403	2.21161
	1.92571	1.59224	5.04712	1.41534	1.2314	2.56974	4.01069	1.18302	2.18589	4.6008	8.12063	1.46628	11.1111	3.37493	2.80536	2.82401	3.47271	2.84232	3.00624	2.35462	1.57735	1.3164	3.46138	1.59722
	2.14703	1.98614	3.32161	2.42073	2.49076	2.06123	2.12985	1.65525	3.60653	2.83409	10.5888	6.39535	3.0306	5.0463	2.67643	1.86865	3.7977	2.72261	5.01921	2.57882	1.32262	2.06134	3.86168	3.78566
	2.17534	2.59428	4.03077	4.09651	1.50077	2.14082	3.58095	2.19336	3.80383	6.45498	3.18515	6.76314	4.36695	2.99492	5.61411	3.03	2.97438	3.31129	2.23128	1.91036	1.17068	2.75496	2.81015	1.33011
	2.9702	5.63642	3.35786	2.32382	2.31688	2.01382	1.81514	1.20538	3.31237	2.78279	8.52943	6.5813	11.946	2.9933	3.3482	3.11721	4.07322	2.00514	2.84498	3.45007	6.06042	7.35222	7.94702	3.4498
	2.98292	4.74399	2.96022	1.38543	1.36776	2.55325	2.20064	1.75452	8.60869	3.54967	6.6742	4.38925	5.22864	2.22195	1.9201	2.09463	5.95162	2.93635	3.4692	4.96375	5.97349	2.39783	1.42223	2.33296
	3.71396	1.9081	5.86535	1.33086	1.88723	1.66683	2.30248	1.78961	8.05177	5.66511	3.5644	9.37061	4.09321	10.006	3.05982	1.54966	3.48199	2.15525	2.36803	4.13879	1.61143	2.27693	5.45345	3.92275
	2.4815	1.81671	1.97157	1.79772	1.78959	2.56667	1.22918	2.59776	4.35238	7.40533	3.52818	2.41385	5.40645	1.82322	8.81854	2.18043	1.62043	2.83948	2.84051	2.63778	1.65369	2.65682	3.64887	3.5585
	1.8634	2.75551	2.91226	3.4059	3.75503	1.55842	1.50487	1.46913	3.10472	2.49344	2.5122	3.27563	1.83891	14.5987	9.9469	1.25578	1.85081	5.60504	2.73173	3.02858	6.81279	2.16816	2.15783	2.61172
	2.93555	1.97322	4.98242	3.16558	3.72357	4.16319	2.84851	1.72946	8.31645	4.98633	3.23285	3.49411	2.41777	4.60089	4.17052	3.22206	5.39785	5.31664	4.27287	2.06599	1.82251	4.24904	1.62077	3.10857
	3.78184	3.47082	3.95335	2.59782	1.2786	2.20887	3.73976	3.33751	3.0773	4.23644	4.6795	2.90049	4.21582	7.01549	8.77155	2.72576	2.07679	2.71942	5.22303	2.33125	2.54164	10.2364	3.16198	3.37823
	1.79831	5.46638	2.54934	2.18603	3.32754	1.77687	2.01538	1.61869	6.15329	8.75708	2.90582	3.88749	1.6768	13.2274	8.74443	3.71787	2.57998	2.55575	2.94943	5.00307	1.99859	8.71423	3.0316	5.78143
	2.9864	5.3394	5.50529	1.97799	2.07109	1.62786	5.46708	2.29113	3.78256		3.45385	4.78664	9.39543	3.72901	5.45341	5.84264	4.44598	6.53442	5.77446	4.74569	2.60513	9.5291	1.54254	4.9315
	1.99361	2.13714	4.14982	2.01107	5.40918	2.23674	4.97332	3.60541	9.8728		9.33745	8.65983	13.5315	3.42399	1.40025	8.69704	2.40599	7.71007	3.6397	4.39018	1.98047	5.99655	1.8893	3.77964
	2.63756	4.12877	2.10441	3.80653	1.88198	2.23929	2.66355	2.52986	5.58051		4.57801	10.153	4.02997	9.52787	7.44197	8.56463	6.78778	3.76868	7.00984	4.14193	2.13755	6.53237	3.23874	2.55766
	2.63224	2.82582	3.28319	2.1464	4.58141	1.797	2.33896	2.98725	2.96228		2.53332	7.37701	11.6964	2.89144	1.51886	2.96589	1.79341	3.05621	2.37867	5.39282	4.25177	4.06886	3.03625	2.8461
	1.25056		3.19231	3.3648	5.0909	1.97946	2.2435	2.4047	4.28649		6.34592	5.41838	4.13553	6.0636	2.15489	2.8968	3.89797	6.2071	5.73434	3.35452	6.92817	7.04159	4.18048	2.90226
	2.98265		2.92129	2.44095	2.66547	1.38233	2.32864	2.51451	7.34305		5.27132	7.08143	8.52397	9.61883	5.79278	8.36755	2.38874	3.16176	3.55947	2.54251	4.46802	1.36688	2.61459	2.25391
	2.97702		5.84026	3.85964	6.38551	2.6519	2.53433	4.12632	7.88981			3.46295	3.85933	8.88188	5.63853	4.02764	3.8776	2.20137	6.51961	1.94197	4.26631	1.68729	1.53455	2.92757
	2.80264		3.48897	1.35724	4.06312	1.65827	1.60631	2.19544	7.0928			9.27448	5.46991	2.70914	3.91744	10.4849	3.94842	1.47962	4.13209	2.30318	4.15433	3.05107	2.1696	3.14687
	6.29315		4.28165	1.30302	4.07681	1.28887	1.64122	2.12567	7.79876			3.82433	2.77321	1.59106	7.0659	3.48768	2.87961	4.46731	3.93471	4.99673	4.79342	5.83748	2.43208	2.21692
	3.79738		3.65605	1.50691	5.60677	1.90087	2.26477	1.89683	5.80481			7.3548	9.48097	7.7015	7.50617	5.79806	2.3542	4.03695		4.00089	3.79828	2.42104	5.09443	2.97301
	1.99325		4.36816	3.94064	3.50245	1.27102	1.83885	2.37483	9.12189			6.01433	4.14103	12.5723	3.80175	3.14919	3.20947	3.51279		1.82247	5.17743	5.20261	3.60195	3.67675
	2.83509		4.12316	4.52248	3.09139	2.77107	1.56607		6.68839			5.49294	4.72332	4.37592	4.35258	1.99405	2.29154	1.77133		5.26197	2.48199	4.66705	2.41164	2.28913
	4.16247			2.08625		3.43794	3.37663		8.29783			8.95621	8.1625	15.0845	3.42679	1.20967	2.91213	5.66812			5.59138	3.39821	6.19599	2.10516
	4.97844								2.59531			4.50982	12.8515	8.09039	2.83814	3.08196	3.68494				4.00161	7.85594	7.38479	4.56447
	2.52359								4.10676			3.75842	2.711	3.79441	9.55663	4.04554	1.80825				2.1951	7.66537	1.99922
	2.64621								5.83215			11.2164	3.71758		8.44599		1.49971				1.76506	5.62547	6.10631
	3.21652								8.30654			9.88082	7.47678		13.0836		2.42284				3.35223	4.18605	3.75677
	3.49117								10.1596				6.24204		13.7941		4.02829					4.42506	2.59173
	3.77324								2.49406				1.89889		2.61624		3.50176						1.7083
	4.55216								4.55591						7.25614		2.44924
	4.53902								3.47197								6.7076
	2.28979								5.70324								3.04524
	4.14143								5.18158								5.97841
	2.958								8.85252								4.22185
	3.53623								6.47556								3.23725
	3.56901								4.31447								3.64577
	2.35201								4.53344								2.2596
	5.08087								3.24079								4.35424
	2.29137								3.04964								3.6796
	3.77474								2.80318								2.48116
	2.48739								3.42209								4.11278
	3.41068								2.51735								3.09579
	3.24477								3.31038								2.72913
	2.57116								3.59095								3.26799
	1.85254								3.53847								5.47614
	2.97147								4.5719								2.30379
	1.51387								3.37162								4.87269
	2.81831								2.91178								1.65839
	2.20235								7.3887								3.26501
	1.42801								2.57755								4.47333
	1.58489								4.42913								5.67495
	1.82265								2.6224								1.6795
	4.82047								2.79462								2.09045
	1.80669								2.52554								4.9375
	1.86755								2.90082								3.24471
	2.52652								2.99268								3.43714
	2.65509								3.42426								2.18462
	2.18849								3.95209								4.58797
	1.53824								5.4727								2.78214
	1.28902								3.09781								2.43697
	2.17464								6.80757								4.37309
	3.39461								5.55452								2.74006
	1.96924								4.92739								6.42864
	1.90136								3.50274								5.39825
	5.33345								8.91356								3.08454
	3.44795																4.07468
																	2.5142
																	2.61637
																	2.11843
																	5.91389

## Sheet: Fig 6e
Fig. 6e
	G-GPAT4								Ldsdh1-G								HSD17B11-G
RNAi:	LacZ	Sec16	Tango1	Trs20	Rab1	Rint1	Syx5	Bet1	LacZ	Sec16	Tango1	Trs20	Rab1	Rint1	Syx5	Bet1	LacZ	Sec16	Tango1	Trs20	Rab1	Rint1	Syx5	Bet1
	100	100	100	100	100	100	100	100	100	100	100	100	100	100	100	100	100	100	100	100	100	100	100	100
	100	100	100	100	100	100	100	100	100	91.67	100	100	100	100	100	100	100	100	100	100	100	100	100	100
	100	100	100	100	100	100	100	93.75	100	100	100	100	100	100	100	100	100	100	100	100	100	100	100	100
	100								100								100
	100								100								100
	100								100								100
