# Supplementary material for: Identification of two pathways mediating protein targeting from ER to lipid droplets
Source: Nat Cell Biol. 2022 Sep 1;24(9):1364–77. doi: 10.1038/s41556-022-00974-0 (PMC9481466; doi:10.1038/s41556-022-00974-0)
Supplement: Source Data Fig. 7 — Statistical source data. [file 41556_2022_974_MOESM17_ESM.xlsx]

## Sheet: Fig 7a
Fig. 7a
RNAi:	LacZ			Tango1				Trs20				Rab1				Rint1				Syx5			Bet1				Seipin KO
Replicate #:	1	2	3	1	2	3	4	1	2	3	4	1	2	3	4	1	2	3	4	1	2	3	1	2	3	4	1	2	3	4
LPCAT	0.166385	-0.06106	-0.105322	-1.83081	-1.53794	-1.46047	-1.99053	-1.61524	-1.91817	-1.05927	-1.68715	-2.5815	-3.10202	-3.12166	-2.18752	-1.73267	-3.21086	-2.22565	-2.27055	-2.34588	-3.13414	-2.00669	-2.68794	-3.34666	-3.33493	-2.6799	0.361588	0.004864	0.13736	0.580361
Brummer	0.137038	0.14234	-0.279378	-0.71342	-0.97846	-1.71504	-0.3741	-1.08855	-2.48246	-0.11079	-0.33403	-1.87835	-3.81413	-3.69219	-1.68507	-1.05338	-2.61227	-1.46285	-1.49951	-2.50157	-4.26584	-1.20535	-3.08163	-2.83782	-5.22352	-2.55889	-0.4501	-0.20262	-0.92055	-0.36234
ACSL5	0.092951	-0.37373	0.280775	-1.29381	-1.23969	-1.08369	-1.14518	-1.28125	-1.89363	-1.36503	-0.72622	-1.60976	-2.71141	-2.36534	-1.27803	-0.81722	-1.54351	-1.06245	-1.26351	-1.1416	-2.2798	-1.16722	-1.60627	-2.55054	-2.54061	-1.69608	-1.18759	-0.84264	-0.98088	-1.02208
LDAF1	0.172271	-0.64672	0.474445	-0.3312	-0.48806	-0.43738	-1.48042	0.334459	-0.93042	-0.25087	-0.77039	-1.59096	-2.59133	-2.75035	-1.94767	-2.11182	-3.44544	-2.31606	-1.72981	-1.09592	-2.8277	-1.04134	-3.13648	-2.00375	-2.5602	-2.75636	0.278124	0.743351	1.03835	0.899538
GPAT4	0.215448	-0.13694	-0.0785083	-0.99991	-1.13806	-1.01693	-0.97599	-1.05186	-1.35053	-1.3064	-0.9773	-1.46343	-1.68604	-1.50851	-1.24672	-0.75374	-1.47536	-1.45674	-1.50697	-1.13405	-1.71075	-1.03753	-1.51605	-1.63447	-1.78949	-1.29232	-0.10992	0.226698	0.041123	0.198094
CG4287	0.189305	-0.14694	-0.0423616	-0.25524	-0.91887	-0.71547	-0.96142	-0.79579	-0.99475	-0.775	-0.58141	-0.99753	-1.74612	-1.37442	-1.22115	0.092636	-1.62384	-1.25544	-1.0419	-1.01521	-1.08189	-0.39929	-1.48789	-1.59514	-2.03323	-1.58391	0.872328	0.873424	0.56762	1.03609
ReepA	0.420855	0.061687	-0.482542	-0.96271	-0.80633	-0.41684	-0.94427	-0.37504	-0.59946	0.077656	-0.374	-1.18361	-2.20238	-2.19375	-0.49222	-0.75612	-1.1761	-1.00133	-1.53951	-1.2253	-2.26725	-0.4053	-1.25552	-1.79914	-1.82903	-1.12506	0.613828	1.24872	0.83814	1.11997
FAR2	-0.0333	0.0505	-0.0171983	-0.69131	-0.47825	-0.75705	-0.82173	-0.96387	-1.04051	-0.18762	0.031281	-0.81655	-1.63465	-1.185	-1.03183	-1.06413	-1.31875	-1.39347	-0.60886	-1.23776	-1.75912	-0.63854	-0.81536	-1.91015	-1.65063	-1.10223	-0.94925	-0.49704	-0.6824	-0.48493
ACSL	0.199351	-0.17892	-0.020435	-0.25191	-0.35236	-0.50119	-0.01345	-0.54625	-1.04208	-0.69355	-0.42343	-0.85026	-0.85432	-1.10291	-0.83888	-0.89962	-1.8748	-1.09649	-1.44204	-1.04851	-0.71997	-0.8145	-1.26384	-1.06176	-1.05869	-1.11439	-0.89763	-0.7155	-0.87392	-0.70059
SelT	-0.1491	0.538484	-0.389385	-0.43805	0.262928	0.342807	0.386252	0.158459	-1.14126	0.441313	0.456494	-0.58928	-0.95156	0.120273	-0.56373	-0.55676	-0.76873	-0.51451	-1.5306	-1.22891	-0.36571	-1.39587	-0.39471	-0.54833	-0.38855	-1.35013	-0.89412	0.177561	-0.04121	0.274448
Ubxd8	0.287095	-0.33964	0.0525484	-0.07418	-0.20813	-0.39216	-0.09497	-0.34847	-0.3425	-0.50252	0.091767	-0.862	-0.41086	-0.7649	-0.40845	-0.71568	-1.08217	-0.51971	-0.66525	-0.50223	-0.54706	-0.0488	-1.39899	-1.40343	-1.40924	-0.95911	0.028178	-0.10591	-0.14626	0.337331
DHRS7B	0.389568	-0.09485	-0.294718	0.588529	0.223025	0.529184	0.320159	-0.82361	-0.9816	-0.37791	-0.04804	-0.5045	-1.56777	-1.01695	-0.10424	-0.20448	-0.68205	0.035304	-0.32721	-0.07744	-2.02751	-0.29735	-0.64717	-1.76815	-1.61693	-0.61907	0.713121	0.385068	0.183943	0.421924
LDAH	0.113615	-0.19282	0.0792084	0.203376	0.338911	0.34508	0.643525	-0.38909	-0.79975	-0.24272	0.135567	-0.53699	-0.87302	-1.23584	-0.57932	-0.89038	-1.09923	-1.08361	-1.03645	-0.16874	-0.26495	-0.15373	-0.39123	-0.65505	-0.50225	-0.09537	-1.35947	-1.27744	-1.40761	-1.14702
FATP	0.049331	0.083284	-0.13261	-0.2089	-0.08634	-0.23766	-0.42373	0.128209	-0.36133	0.011093	-0.2569	-0.04827	-0.48142	-0.26985	-0.51797	-0.45526	-0.92957	-1.25083	-1.0783	-0.31238	-0.97437	-0.41899	-0.24817	-0.77326	-0.74157	-0.0486	-0.62166	-0.4465	-0.37223	-0.27796
TMX2	0.394275	0.231457	-0.62573	-0.24181	-0.42002	0.14344	-0.16335	-0.31711	-0.09801	0.064276	-0.14882	0.035249	-0.45604	0.275456	-0.18308	-0.48613	0.002973	-1.30092	-1.23397	-0.70489	-0.42303	-0.62525	-0.66723	-0.21289	-0.219	-0.23251	0.004978	0.399254	-0.06702	-0.35195
Spas	0.262945	-0.24727	-0.01567	-0.29939	-0.5067	-0.56597	-0.46249	0.341102	-0.55045	-0.00115	-0.21925	-0.07555	0.040979	-0.96185	0.003123	-0.23842	-0.2826	-0.70315	-0.08391	-0.91519	-0.86038	-0.0868	0.123562	-0.41235	-0.30613	-0.03178	-0.00971	-0.00438	-0.06104	-0.06604
Dmtn	-0.04392	0.13462	-0.0907	-0.49374	-0.13767	-0.1885	-0.29613	-0.39342	-0.55624	-0.50305	-0.28022	-0.47387	-0.55379	-0.46561	-0.57501	-0.31114	-0.59515	-0.70917	-0.52687	0.021444	0.232605	-0.31196	-0.22563	0.402477	0.177928	0.187257	0.377801	0.342198	-0.04391	0.154434
Atl	-0.47916	-0.00242	0.481582	-0.77207	0.077705	-0.34595	-0.71576	0.305275	0.529741	-0.7673	0.042241	0.019243	-0.09675	-0.07537	-0.24335	0.234669	-0.00166	-0.15716	-0.05975	0.207484	-0.08326	-0.10261	-0.00239	-0.71613	-0.57591	-0.12854	-0.60417	-0.63859	-0.58117	-0.8723
Sac1	0.049291	-0.12969	0.080395	0.304483	0.102128	0.322327	-0.23636	-0.14639	0.066795	-0.11523	0.521804	0.447276	-0.25453	0.379803	0.187709	0.027642	-0.34212	-0.4685	0.043912	-0.19643	-0.938	-0.04963	-0.42444	-0.48855	-0.26187	-0.3833	-0.95242	-0.82657	-1.17113	-0.45975

## Sheet: Fig 7c
Fig. 7c
	G-LPCAT						ACSL5-G						DHRS7B-G						G-REEPA
RNAi:	LacZ	Sar1	Sec16	Tango1	Rab1	Syx5	LacZ	Sar1	Sec16	Tango1	Rab1	Syx5	LacZ	Sar1	Sec16	Tango1	Rab1	Syx5	LacZ	Sar1	Sec16	Tango1	Rab1	Syx5
	2.18113	0.699571	1.0266	1.24642	1.41475	1.2981	2.43224	0.823472	1.44627	0.698177	0.829516	0.856706	1.64305	0.988807	0.833136	0.79207	0.734375	1.12281	6.03137	3.11698	2.03528	4.40632	6.6338	2.97761
	2.25347	0.955969	0.935681	1.12853	0.978083	0.971562	1.95697	0.783774	0.779378	0.940767	0.89638	1.08408	1.84645	1.13504	0.849154	1.09494	0.900727	0.868908	4.32034	3.94772	3.5039	2.70587	4.20038	3.8304
	2.04448	1.11074	0.729013	0.979759	0.866353	1.17161	1.84436	1.08933	1.36343	0.64057	0.99776	1.00053	3.20213	0.767362	0.760367	0.848848	0.717156	1.04432	3.5268	3.72427	2.23229	3.44086	3.22482	3.72972
	2.76236	1.02892	1.55354	0.966033	0.733149	1.14038	1.53768	1.08813	0.696107	0.951278	0.937788	1.13192	1.36643	0.891586	0.848783	0.977577	1.14017	1.0711	2.88431	6.38205	4.10027	3.1066	4.12861	3.84548
	2.00716	0.908743	1.21168	1.15298	1.07422	1.04875	2.26021	1.11163	1.2805	1.46375	0.829491	1.4782	1.70482	0.815936	0.89211	1.35703	1.06773	0.958388	3.11752	7.95987	6.83868	3.72923	2.34494	3.13341
	2.06743	1.07634	0.737971	0.938063	1.09962	1.55059	1.82634	0.699096	0.858653	0.860654	0.910621	0.937211	1.97567	0.986785	0.878448	0.844341	0.944464	1.16721	3.26957	6.49387	2.1499	4.43527	2.719	5.29141
	1.62809	1.0883	1.03536	1.06858	1.01947	1.09796	1.91744	1.01826	0.748731	0.734771	0.671718	1.21393	2.19748	0.900963	0.870616	1.07256	0.857009	1.02494	2.60884	3.34484	2.86598	3.62717	3.17005	2.64353
	1.94406	0.898401	0.642281	1.14596	0.989881	1.0449	2.30793	0.932669	1.09429	0.70279	1.03277	1.12779	2.86573	0.755493	0.786716	1.20116	0.974981	1.15168	3.88677	3.24403	6.5898	4.53114	4.93215	2.71132
	2.80097	0.974153	1.02527	1.24973	0.99503	1.07562	1.73415	1.04684	1.01056	0.86644	0.790977	1.24765	1.90804	0.84115	1.01862	1.07326	0.934882	1.05224	3.21185	1.94425	2.61622	2.96394	4.51496	2.49756
	2.00889	0.85627	0.852308	1.15941	1.06132	1.01098	2.18102	0.784823	0.836981	1.05081	0.903788	1.19692	2.11159	0.906444	0.713512	1.14521	0.613861	1.321	3.5172	6.15418	4.33579	2.22989	5.04169	4.32868
	2.60194	1.01904	0.848506	0.921089	0.975451	1.25247	2.11018	0.93611	0.884568	0.814945	0.942787	1.0028	3.22101	0.798471	0.843278	1.09075	0.952818	0.878689	3.60339	5.42114	2.33434	5.09539	3.5914	5.66826
	1.81655	0.935596	1.08182	0.955907	0.817714	1.20885	1.86674	0.924401	0.976828	0.710369	0.87339	1.14147	2.40835	0.778501	1.07146	0.991827	1.02187	0.96825	4.8751	2.50215	2.80304	3.78808	3.74905	3.80472
	2.97933	0.89234	0.775497	0.715482	0.806721	1.13381	1.93733	0.985455	0.570866	0.780539	0.769289	0.837471	2.48943	0.864592	0.766282	0.872558	0.702527	1.192	1.81389	3.37881	2.3474	4.72791	3.83894	5.13781
	1.95947	0.839421	1.02676	1.00712	0.993618	1.14546	1.98502	0.893358	1.09104	0.93549	0.82795	1.11856	2.52579	1.13214	1.04438	1.08068	0.723671	1.16442	4.88343	2.1431	5.50266	3.16168	6.95249	4.9962
	1.84342	0.875018	1.07536	1.17753	0.815133	1.00759	1.68048	0.868302	1.22007	0.782182	1.03373	1.15214	1.65321	0.869729	0.860042	0.629026	0.82004	1.18714	3.97711	5.87781	3.32428	2.64983	2.90636	3.23274
	1.7959	0.886455	1.29408	0.939169	0.992704	0.932464	1.55275	0.734029	0.911634	0.782271	0.863026	1.0582	2.1121	0.760619	1.01168	1.02275	1.13305	0.93951	4.5597	2.98436	1.61268	4.31017	2.62427	2.88896
	1.69025	1.08617	1.49581	0.791136	1.42046	1.01649	2.43405	1.20434	0.814038	0.955952	1.31748	1.03561	0.976723	0.880355	1.01417	0.911634	0.927782	1.14655	6.05633	5.08345	4.6624	3.7524	2.56717	2.40448
	1.73426	1.05847	0.779491	1.01861	1.09078	0.882522	1.60316	0.909319	1.20791	0.755137	0.991675	1.37963	1.4958	0.715294	0.851995	0.704935	1.12206	1.10056	3.66411	3.74611	5.16084	5.43975	1.73539	2.01126
	1.42893	0.98946	0.910384	0.622555	1.02579	1.22166	2.13761	0.915544	0.756148	1.04403	0.925616	1.7027	1.44482	1.09516	0.598165	0.775842	0.890747	1.23563	3.56209	2.98313	2.73346	7.27535	3.1815	4.58128
	1.87141	1.16022	1.20658	0.854622	1.09123	1.05453	2.29032	0.60776	0.9481	0.756136	1.16937	0.759482	1.8136	0.88538	0.868615	1.04916	0.848698	1.12208	8.23321	3.20973	3.30164	2.8094	6.44941	3.00389
	1.73269	0.909665	0.9855	1.0131	0.924776	1.17048	1.62442	1.04213	1.01565	1.17822	0.830974	0.815648	1.3173	1.05211	0.833058	0.969405	0.947736	0.981685	4.69642	2.1207	4.65976	2.45684	3.37184	5.09609
	2.48394	0.859277	0.678253	1.62349	0.955134	1.12052	1.86035	0.76283	0.84498	0.833217	1.23327	1.01647	1.46399	0.724181	0.790718	0.985319	0.894078	0.891931	5.7614	2.41339	3.39925	3.64467	4.03985	3.38097
	1.81962	1.17807	0.885205	0.864565	0.944472	1.12312	1.43098	0.768435	0.812278	1.17508	0.967211	0.886274	2.55146	1.01841	0.932503	1.20576	0.90534	0.856433	4.59349	3.79436	5.04683	3.16724	3.86063	6.36723
	1.69175	0.819273	0.906946	1.15661	1.15219	1.14104	1.72306	0.889455	1.07074	1.06893	0.846584	1.16938	1.79822	0.526052	0.920019	0.708067	1.11663	1.01921	3.02843	6.87662	2.41807	2.46091	3.76881	4.48392
	1.69111	0.960395	1.14304	1.03411	0.906833	1.22693	1.83475	0.624577	0.880855	1.03002	0.776477	1.13571	1.63738	1.05867	1.32151	1.0321	0.82491	0.844227	1.33605	3.37191	4.38174	7.65632	4.45847	3.66182
	1.37668	0.932388	1.0943	1.11137	1.06922	1.22164	1.90676	1.15792	1.13717	0.728447	0.927405	1.0106	2.11766	0.803939	0.956584	1.14813	0.812232	0.99495	2.0564	3.44164	4.37096	3.05594	2.78576	3.483
	1.62498	0.978638	1.03063	0.812045	0.922832	1.05104	1.67258	0.84132	0.792277	0.897157	0.771707	1.2537	1.34114	0.874433	0.825253	1.02527	0.777094	0.859584	1.73296	4.30647	4.13467	2.88119	4.1064	4.10337
	2.31422	0.931061	0.785512	1.00557	0.848504	1.03203	2.12154	0.889205	1.19487	0.99233	0.877488	1.18852	0.936109	1.3031	0.695189	1.13865	1.09746	1.02836	4.53288	2.5632	4.56697	3.85255	4.53693	2.99655
	1.31837	0.861416	1.3507	1.2385	1.00172	1.0569	2.22639	1.16187	0.739527	0.687966	0.837784	1.34344	1.20623	1.01716	0.726934	0.820498	0.779117	1.45433	5.69915	2.18146	3.44795	6.50816	1.72699	3.85907
	2.07921	0.918814	1.18738	0.948431	1.12994	1.56685	1.51604	0.959092	1.09747	0.849355	0.797374	0.886037	1.75814	0.78221	0.922367	0.888559	0.780709	1.03285	5.11177	4.15615	5.52496	4.21591	2.41506	6.30085
	2.70018	1.21709	1.05876	0.998537	0.724672	1.09985	1.53744	1.09526	0.848237	0.722839	0.782441	1.25132	1.16293	0.934681	0.981282	1.04926	0.93738	1.20644	3.98279	3.75933	3.2676	2.71585	3.03275
	2.13452	0.676309	1.11022	1.15551	0.915697	1.11978	1.85983	0.714423	0.926467	0.780139	0.867425	1.19025	1.68965	0.842185	0.958094	0.899754	0.839747	0.855699	3.3502	4.69338	5.7539	2.88009	3.19147
	1.79321	0.919084	1.07573	1.06302	0.955625	1.00159	2.21913	1.24541	1.04075	0.988525	0.919949	1.09122	1.72006	0.871186	1.11122	1.02545	1.20081	1.02894	3.4117	2.81901	4.21995	4.87609
	1.41595	1.06507	0.750725	1.18958	1.01001	1.03508	1.86922	1.04708	0.957101	0.941995	1.1772	1.11276	1.46978	1.24086	1.18589	0.894482	0.976765	0.916178	3.85823	5.05408	4.42309	4.28685
	2.05579	0.951357	1.34887	1.17829	0.883539	1.24544	1.9529	0.836986	1.00424	0.852478	0.924923	1.27863	1.83192	0.834053	0.960308	1.39406	0.655879	0.999778	2.75316	5.35812	2.83365	5.84775
	1.93679	0.785241	0.969194	1.0012	0.9356	1.01617	1.40787	0.973235	1.01291	0.961545	1.16698	1.37021	2.42025	0.866558	0.994862	1.10176	1.25175	0.982338	6.21455	2.99188	1.74828	4.4344
	1.53958	0.672253	1.15385	1.04225	0.986901	1.10352	1.85703	0.642106	0.873076	0.881268	0.970409	1.00743	1.42879	0.66003	0.751348	0.846005	1.08471	1.08474	3.09174	2.43289	4.36502	4.74711
	1.33496	0.766673	0.852617	0.946273	1.4753	0.994112	2.21922	0.502864	0.907237	1.01012	1.25254	0.860925	1.44923	0.93989	0.904808	0.723071	1.33046	1.00027	2.56231	2.23487	4.54972
	1.83242	0.92407	0.940597	0.90618	0.961158	1.01354	1.91157	0.752836	0.930246	0.926193	1.00995	1.4735	1.47975	0.762472	0.83851	0.929762	1.13845	0.981347	1.80761	3.13978	3.93296
	2.70602	0.906139	1.25179	0.812027	1.2893	1.32082	1.80897	1.4451	1.4215	0.777169	0.699758	1.398	1.40969	0.822435	0.978019	0.979766	0.940682	1.01651		2.9752	4.08996
	1.7312	1.06152	0.997079	1.14198	1.05361	1.35348	2.00559	0.885789	0.824437	1.0142	0.893853	1.15881	2.2546	1.26786	0.881988	0.851465	0.931558	1.37909		3.15227	3.48622
	1.75705	0.882386	1.25598	1.09159	0.852888	1.59537	1.72098	0.903673	0.895021	1.13882	0.840795	1.27886	2.21813	1.11944	0.848994	0.889617	0.877949	1.10533		4.5761	4.00641
	1.69733	0.905346	1.01161	0.992878	1.08846	1.13459	2.35252	0.918712	0.824153	1.18978	0.604772	1.01669	2.78508	0.948594	1.17797	0.883409	0.870517			2.93488	2.5033
	1.30685	0.89452	1.18699	0.86546	1.16837	0.904397	2.1405	0.826283	0.937238	0.877168	1.06505	0.980623	2.0134	0.901709		0.913688	0.86505				5.89788
	1.95816	1.05417	0.764043	0.89121	0.802422	1.12707	2.03331	1.05778	0.925114	0.836982	0.839421		1.69909			0.881459	1.00617				3.09558
	1.96093	0.962662	0.894205	1.14013	0.887283	1.33571	1.76181	0.698386	1.04152	0.825322	0.849057		1.80616			0.928662	0.956257				3.11692
	1.62514		0.835506	0.76751	1.04227	1.05695			0.778658	0.838422	0.939729					0.866648	1.01719
	1.97812		1.37044	1.03973	1.15297	0.948928			0.905862	0.783198						1.05084
			0.880802	0.751187					0.962074	0.617996						1.10276
			0.905862	1.1089						0.784775						0.946923
			0.962074	1.11918						0.829897						1.14987
										0.981965
										1.08015
										0.830696
