# Supplementary material for: Identification of two pathways mediating protein targeting from ER to lipid droplets
Source: Nat Cell Biol. 2022 Sep 1;24(9):1364–77. doi: 10.1038/s41556-022-00974-0 (PMC9481466; doi:10.1038/s41556-022-00974-0)
Supplement: Source Data Extended Data Fig. 1 — Statistical source data. [file 41556_2022_974_MOESM18_ESM.xlsx]

## Sheet: Ext Data Fig 1ab
Extended Data Fig. 1a,b
# LDs	0h	0.5h	3h	20h
0	70	56.25	14.2857	11.6279
1	17.5	21.875	26.1905	9.30233
2	10	18.75	16.6667	9.30233
3	2.5	0	9.52381	18.6046
4	0	3.125	14.2857	6.97674
5	0	0	14.2857	16.2791
6	0	0	4.7619	9.30233
7	0	0	0	2.32558
8	0	0	0	2.32558
9	0	0	0	6.97674
>10	0	0	0	6.97674

## Sheet: Ext Data Fig 1c
Extended Data Fig. 1c
3.82098
2.47131
3.06298
2.88688
3.55948
2.8102
4.41443
2.70899
1.60595
0.803627
2.45937
2.12152
3.90895
3.28155
1.25135
2.75537
3.23518
2.86809
1.96601
1.90913
2.57816
3.03797
3.10792
3.17913
3.35934
3.51955
2.55284
3.0476
3.64199
2.59093
2.73185
0.544107
2.31831
1.4811
4.19455
1.94091
1.63058
2.43724
0.400073
2.31331
2.21055
2.62806
3.71945
2.34473
1.72151
0.852443
2.61545
2.75233
2.54725
3.28265
3.2074
5.00783
3.04549
2.09789
2.26847
2.39477
3.03494
1.73825
4.71054
4.02705
3.02528
2.48722
2.97778
2.28142
3.13915
1.73592
4.18911
4.51871
2.60669
1.97795
2.53832
2.21038
1.6502
2.54849
1.52385
1.759
1.65166
2.7956
2.45981
0.939255
3.09881
1.14226
3.63508
3.67582
1.86222
1.75425
2.41248
3.33396
2.22282
0.925255
5.36542
2.31763
3.47075
3.13135
2.96679
2.49398
2.20468
2.93194
5.32482
3.09153
1.92851
4.56076
2.27542
1.34226
4.63876
2.65741
3.9631
2.56886
3.86264
2.22025
3.15546
3.77588
2.68932
1.85133
6.65502
8.16982
5.34187
3.08703
2.01285
2.84687
4.16654
5.95991
6.23318
3.56457
2.67453
1.97608
3.54951
1.18633
1.95007
3.03155
0.227853
3.03624
3.24451
2.13817
1.63964
8.34356
1.79161
4.81099
5.00395
1.08076
1.80471
1.27146
1.90495
4.96808
1.55891
1.99984
3.9436
2.54105
2.22456
1.41432
1.35687
2.19731
3.34812
1.90814
6.28416
1.97857
3.00019
2.35143
2.70347
1.94443
1.27002
5.36276
5.19759
1.73967
4.3061
1.60188
2.97697
2.59117
2.22605
3.75714
1.85668
2.2201
1.67022
2.20713
2.47546
1.38946
2.12171
5.96257
1.8
1.30574
1.77468
1.42439
3.21394
2.61064
2.03
3.15379
3.86727
1.77109
1.5522
2.13535
1.76215
3.71385
2.32416
1.85745
1.67438
1.72149
1.96124
1.09845
1.74018
2.15961
2.33189
2.1921
2.73847
2.27185
2.10044
1.96498
2.62654
2.3161
1.5979
2.03646
4.05297
3.34909
3.59185
2.35994
2.58009
2.57959
3.66749
1.80494
2.70247
2.80379
4.10421
3.19969
1.56524
6.39587
0.914318
3.47919
3.62004
3.16169
2.97366
2.29266
2.55384
2.45005
3.34814
5.60492
2.342
1.33125
4.20742
2.45154
1.66145
4.00474
2.13937
2.10121
2.77553
2.40403
1.77363
2.75278
1.2838
3.40206
3.35985
3.18892
2.36032
1.30453
2.11965
2.70233
2.34303
1.49902
1.837
3.21248
0.906028
2.69204
2.92751
3.49376
3.02307
2.83979
2.55296
1.36086
1.77714
5.00235
3.83714
2.46579
0.860308
2.70219
7.86268
2.5716
3.90118
2.99927
4.91097
3.77303
2.22335
2.77063
1.46496
2.90932
0.678576
2.26886
2.60032
1.71357
2.43924
2.43558
1.52824
2.82392
1.60115
4.27671
2.70301
2.89898
3.19344
1.83462
1.1882
1.97304
1.8396
2.00097
1.68359
1.73983
1.90243
1.54255
3.25183
2.55843
5.2755
2.87351
1.94437
1.22473
2.43458
2.1137
2.30157
2.83938
4.09093
0.510678
2.01421
2.67376
3.57253
2.7818
2.29792
3.07912
2.3535
3.35747
1.78314
3.16932
1.70673
2.25812
1.47807
0.809707
2.72298
1.52302
4.25005
1.58338
2.33225
1.56225
2.67401
2.40473
1.75986
2.10292
2.96235
1.59291
3.67715
2.4369
3.72916
2.5302
1.89826
2.15313
1.93405
1.97213
1.07215
1.80702
1.24431
1.6702
2.96437
2.78565
2.15234
2.59518
2.69187
1.89823
2.61534
2.28405
2.45823
2.55754
1.88654
4.20887
1.74861
2.28401
3.92037
3.12318
1.32783
1.2409
1.3863
2.84371
2.79971
1.375
1.9793
2.66937
1.7412
3.26869
2.95195
0.840858
3.81647
2.20514
3.37167
3.53187
1.72619
2.03591
1.8457
2.35893
1.75344
3.41698
2.03743
1.96702
1.56231
2.7884
3.04591
1.35804
4.19585
1.42744
2.36665
3.54873
0.86434
1.90877
1.85117
3.18463
2.58778
2.97382
1.43214
1.70321
2.13691
3.01815
5.68493
2.2779
2.03809
1.19222
4.12623
3.22478
2.02825
1.55941
3.29794
2.26727
1.37982
0.95236
2.88025
1.84666
2.16724
2.37651
1.74392
2.81532
1.08357
3.7067
4.87301
9.89813
2.80684
5.0007
2.7419
1.85565
4.09391
1.4425
2.1436
3.6551
2.57461
1.61292
2.04211
2.22349
4.2132
2.48369
1.66774
3.24875
3.75909
2.55699
1.27394
6.8229
3.10138
2.606
3.33535
2.66168
8.16315
2.90786
2.18436
1.33224
2.93228
4.05045
2.47518
2.50615
2.04108
2.5845
0.982131
2.12197
2.19788
3.03632
3.25705
3.07964
4.16005
5.70234
2.05887
1.43212
0.777846
2.64777
2.76419
2.69677
2.3863
2.4418
1.53325
1.98397
0.93796
1.48113
2.71499
1.2204
1.84738
0.220266
1.70645
2.00941
1.51863
2.43307
1.03125
2.17896
2.00189
1.17597
2.38263
1.71562
2.52682
2.50137
2.58088
2.26032
2.2316
1.40573
2.10981
0.588897
2.297
1.75461
1.80135
3.07005
2.09286
3.91811
2.50947
2.34901
1.7011
2.27021
3.17808
2.08934
2.99743
2.96053
1.2355
3.59687
1.73904
1.80372
1.42462
2.70252
1.56509
3.51399
1.52579
3.86514
2.57031
2.88834
5.45173
2.33295
13.6574
1.05059
2.3925
3.56465
3.30402
1.78985
2.25009
1.73118
6.64564
2.0357
1.65591
3.03129
4.728
3.02546
3.98867
3.11704
2.48744
2.34943
4.91148
4.57171
1.66682
1.08412
1.58348
3.22904
2.02222
2.25362
1.97456
1.17252
3.1376
3.23535
1.23435
1.8779
1.63569
0.278912
0.742637
2.10383
1.60026
4.12047
4.3647
2.20593
2.31715
1.13252
3.33185
2.1548
2.23546
2.59916
2.28605
2.86633
3.59943
2.11485
0.712923
4.09179
3.32592
1.87009
2.04853
2.76947
1.401
2.75802
2.50492
0.805414
0.657635
4.42189
3.40421
1.10948
2.71243
2.36597
2.50523
2.63799
1.13011
1.67615
2.88335
2.86894
3.35756
0.899948
3.46576
2.12435
2.08186
1.70135
4.69849
0.997169
2.98161
3.52068
3.47254
1.94701
1.78073
2.18516
2.17657
3.50412
2.01571
9.22305
3.92877
1.47473
4.20487
0.794644
5.25169
1.59737
3.06772
2.15252
1.01912
3.36659
1.05273
3.31521
2.18515
0.960848
2.2326
2.78893
2.43031
2.42747
1.3321
3.64519
4.31009
2.82196
3.99296
2.02408
4.37727
2.51411
1.98352
4.10264
2.88027
2.74803
2.65358
2.50713
3.47928
1.84287
1.94017
1.63102
3.83243
4.25938
2.67868
2.61201
3.31982
2.45862
2.65511
1.87152
1.76968
1.99929
2.76116
2.5482
2.17863
4.47169
3.54707
1.5445
1.85769
3.73733
1.55572
2.40445
3.7678
1.64118
4.92301
3.04759
1.57468
2.49808
0.586607
3.34495
3.74319
2.58124
1.43033
4.04978
2.40783
4.37452
2.36605
3.82098
2.47131
3.06298
2.88688
3.55948
2.8102
4.41443
2.70899
1.60595
0.803627
2.45937
2.12152
3.90895
3.28155
1.25135
2.75537
3.23518
2.86809
1.96601
1.90913
2.57816
3.03797
3.10792
3.17913
3.35934
3.51955
2.55284
3.0476
3.64199
2.59093
2.73185
0.544107
2.31831
1.4811
4.19455
1.94091
1.63058
2.43724
0.400073
2.31331
2.21055
2.62806
3.71945
2.34473
1.72151
0.852443
2.61545
2.75233
2.54725
3.28265
3.2074
5.00783
3.04549
2.09789
2.26847
2.39477
3.03494
1.73825
4.71054
4.02705
3.02528
2.48722
2.97778
2.28142
3.13915
1.73592
4.18911
4.51871
2.60669
1.97795
2.53832
2.21038
1.6502
2.54849
1.52385
1.759
1.65166
2.7956
2.45981
0.939255
3.09881
1.14226
3.63508
3.67582
1.86222
1.75425
2.41248
3.33396
2.22282
0.925255
5.36542
2.31763
3.47075
3.13135
2.96679
2.49398
2.20468
2.93194
5.32482
3.09153
1.92851
4.56076
2.27542
1.34226
4.63876
2.65741
3.9631
2.56886
3.86264
2.22025
3.15546
3.77588
2.68932
1.85133
6.65502
8.16982
5.34187
3.08703
2.01285
2.84687
4.16654
5.95991
6.23318
3.56457
2.67453
1.97608
3.54951
1.18633
1.95007
3.03155
0.227853
3.03624
3.24451
2.13817
1.63964
8.34356
1.79161
4.81099
5.00395
1.08076
1.80471
1.27146
1.90495
4.96808
1.55891
1.99984
3.9436
2.54105
2.22456
1.41432
1.35687
2.19731
3.34812
1.90814
6.28416
1.97857
3.00019
2.35143
2.70347
1.94443
1.27002
5.36276
5.19759
1.73967
4.3061
1.60188
2.97697
2.59117
2.22605
3.75714
1.85668
2.2201
1.67022
2.20713
2.47546
1.38946
2.12171
5.96257
1.8
1.30574
1.77468
1.42439
3.21394
2.61064
2.03
3.15379
3.86727
1.77109
1.5522
2.13535
1.76215
3.71385
2.32416
1.85745
1.67438
1.72149
1.96124
1.09845
1.74018
2.15961
2.33189
2.1921
2.73847
2.27185
2.10044
1.96498
2.62654
2.3161
1.5979
2.03646
4.05297
3.34909
3.59185
2.35994
2.58009
2.57959
3.66749
1.80494
2.70247
2.80379
4.10421
3.19969
1.56524
6.39587
0.914318
3.47919
3.62004
3.16169
2.97366
2.29266
2.55384
2.45005
3.34814
5.60492
2.342
1.33125
4.20742
2.45154
1.66145
4.00474
2.13937
2.10121
2.77553
2.40403
1.77363
2.75278
1.2838
3.40206
3.35985
3.18892
2.36032
1.30453
2.11965
2.70233
2.34303
1.49902
1.837
3.21248
0.906028
2.69204
2.92751
3.49376
3.02307
2.83979
2.55296
1.36086
1.77714
5.00235
3.83714
2.46579
0.860308
2.70219
7.86268
2.5716
3.90118
2.99927
4.91097
3.77303
2.22335
2.77063
1.46496
2.90932
0.678576
2.26886
2.60032
1.71357
2.43924
2.43558
1.52824
2.82392
1.60115
4.27671
2.70301
2.89898
3.19344
1.83462
1.1882
1.97304
1.8396
2.00097
1.68359
1.73983
1.90243
1.54255
3.25183
2.55843
5.2755
2.87351
1.94437
1.22473
2.43458
2.1137
2.30157
2.83938
4.09093
0.510678
2.01421
2.67376
3.57253
2.7818
2.29792
3.07912
2.3535
3.35747
1.78314
3.16932
1.70673
2.25812
1.47807
0.809707
2.72298
1.52302
4.25005
1.58338
2.33225
1.56225
2.67401
2.40473
1.75986
2.10292
2.96235
1.59291
3.67715
2.4369
3.72916
2.5302
1.89826
2.15313
1.93405
1.97213
1.07215
1.80702
1.24431
1.6702
2.96437
2.78565
2.15234
2.59518
2.69187
1.89823
2.61534
2.28405
2.45823
2.55754
1.88654
4.20887
1.74861
2.28401
3.92037
3.12318
1.32783
1.2409
1.3863
2.84371
2.79971
1.375
1.9793
2.66937
1.7412
3.26869
2.95195
0.840858
3.81647
2.20514
3.37167
3.53187
1.72619
2.03591
1.8457
2.35893
1.75344
3.41698
2.03743
1.96702
1.56231
2.7884
3.04591
1.35804
4.19585
1.42744
2.36665
3.54873
0.86434
1.90877
1.85117
3.18463
2.58778
2.97382
1.43214
1.70321
2.13691
3.01815
5.68493
2.2779
2.03809
1.19222
4.12623
3.22478
2.02825
1.55941
3.29794
2.26727
1.37982
0.95236
2.88025
1.84666
2.16724
2.37651
1.74392
2.81532
1.08357
3.7067
4.87301
9.89813
2.80684
5.0007
2.7419
1.85565
4.09391
1.4425
2.1436
3.6551
2.57461
1.61292
2.04211
2.22349
4.2132
2.48369
1.66774
3.24875
3.75909
2.55699
1.27394
6.8229
3.10138
2.606
3.33535
2.66168
8.16315
2.90786
2.18436
1.33224
2.93228
4.05045
2.47518
2.50615
2.04108
2.5845
0.982131
2.12197
2.19788
3.03632
3.25705
3.07964
4.16005
5.70234
2.05887
1.43212
0.777846
2.64777
2.76419
2.69677
2.3863
2.4418
1.53325
1.98397
0.93796
1.48113
2.71499
1.2204
1.84738
0.220266
1.70645
2.00941
1.51863
2.43307
1.03125
2.17896
2.00189
1.17597
2.38263
1.71562
2.52682
2.50137
2.58088
2.26032
2.2316
1.40573
2.10981
0.588897
2.297
1.75461
1.80135
3.07005
2.09286
3.91811
2.50947
2.34901
1.7011
2.27021
3.17808
2.08934
2.99743
2.96053
1.2355
3.59687
1.73904
1.80372
1.42462
2.70252
1.56509
3.51399
1.52579
3.86514
2.57031
2.88834
5.45173
2.33295
13.6574
1.05059
2.3925
3.56465
3.30402
1.78985
2.25009
1.73118
6.64564
2.0357
1.65591
3.03129
4.728
3.02546
3.98867
3.11704
2.48744
2.34943
4.91148
4.57171
1.66682
1.08412
1.58348
3.22904
2.02222
2.25362
1.97456
1.17252
3.1376
3.23535
1.23435
1.8779
1.63569
0.278912
0.742637
2.10383
1.60026
4.12047
4.3647
2.20593
2.31715
1.13252
3.33185
2.1548
2.23546
2.59916
2.28605
2.86633
3.59943
2.11485
0.712923
4.09179
3.32592
1.87009
2.04853
2.76947
1.401
2.75802
2.50492
0.805414
0.657635
4.42189
3.40421
1.10948
2.71243
2.36597
2.50523
2.63799
1.13011
1.67615
2.88335
2.86894
3.35756
0.899948
3.46576
2.12435
2.08186
1.70135
4.69849
0.997169
2.98161
3.52068
3.47254
1.94701
1.78073
2.18516
2.17657
3.50412
2.01571
9.22305
3.92877
1.47473
4.20487
0.794644
5.25169
1.59737
3.06772
2.15252
1.01912
3.36659
1.05273
3.31521
2.18515
0.960848
2.2326
2.78893
2.43031
2.42747
1.3321
3.64519
4.31009
2.82196
3.99296
2.02408
4.37727
2.51411
1.98352
4.10264
2.88027
2.74803
2.65358
2.50713
3.47928
1.84287
1.94017
1.63102
3.83243
4.25938
2.67868
2.61201
3.31982
2.45862
2.65511
1.87152
1.76968
1.99929
2.76116
2.5482
2.17863
4.47169
3.54707
1.5445
1.85769
3.73733
1.55572
2.40445
3.7678
1.64118
4.92301
3.04759
1.57468
2.49808
0.586607
3.34495
3.74319
2.58124
1.43033
4.04978
2.40783
4.37452
2.36605
3.82098
2.47131
3.06298
2.88688
3.55948
2.8102
4.41443
2.70899
1.60595
0.803627
2.45937
2.12152
3.90895
3.28155
1.25135
2.75537
3.23518
2.86809
1.96601
1.90913
2.57816
3.03797
3.10792
3.17913
3.35934
3.51955
2.55284
3.0476
3.64199
2.59093
2.73185
0.544107
2.31831
1.4811
4.19455
1.94091
1.63058
2.43724
0.400073
2.31331
2.21055
2.62806
3.71945
2.34473
1.72151
0.852443
2.61545
2.75233
2.54725
3.28265
3.2074
5.00783
3.04549
2.09789
2.26847
2.39477
3.03494
1.73825
4.71054
4.02705
3.02528
2.48722
2.97778
2.28142
3.13915
1.73592
4.18911
4.51871
2.60669
1.97795
2.53832
2.21038
1.6502
2.54849
1.52385
1.759
1.65166
2.7956
2.45981
0.939255
3.09881
1.14226
3.63508
3.67582
1.86222
1.75425
2.41248
3.33396
2.22282
0.925255
5.36542
2.31763
3.47075
3.13135
2.96679
2.49398
2.20468
2.93194
5.32482
3.09153
1.92851
4.56076
2.27542
1.34226
4.63876
2.65741
3.9631
2.56886
3.86264
2.22025
3.15546
3.77588
2.68932
1.85133
6.65502
8.16982
5.34187
3.08703
2.01285
2.84687
4.16654
5.95991
6.23318
3.56457
2.67453
1.97608
3.54951
1.18633
1.95007
3.03155
0.227853
3.03624
3.24451
2.13817
1.63964
8.34356
1.79161
4.81099
5.00395
1.08076
1.80471
1.27146
1.90495
4.96808
1.55891
1.99984
3.9436
2.54105
2.22456
1.41432
1.35687
2.19731
3.34812
1.90814
6.28416
1.97857
3.00019
2.35143
2.70347
1.94443
1.27002
5.36276
5.19759
1.73967
4.3061
1.60188
2.97697
2.59117
2.22605
3.75714
1.85668
2.2201
1.67022
2.20713
2.47546
1.38946
2.12171
5.96257
1.8
1.30574
1.77468
1.42439
3.21394
2.61064
2.03
3.15379
3.86727
1.77109
1.5522
2.13535
1.76215
3.71385
2.32416
1.85745
1.67438
1.72149
1.96124
1.09845
1.74018
2.15961
2.33189
2.1921
2.73847
2.27185
2.10044
1.96498
2.62654
2.3161
1.5979
2.03646
4.05297
3.34909
3.59185
2.35994
2.58009
2.57959
3.66749
1.80494
2.70247
2.80379
4.10421
3.19969
1.56524
6.39587
0.914318
3.47919
3.62004
3.16169
2.97366
2.29266
2.55384
2.45005
3.34814
5.60492
2.342
1.33125
4.20742
2.45154
1.66145
4.00474
2.13937
2.10121
2.77553
2.40403
1.77363
2.75278
1.2838
3.40206
3.35985
3.18892
2.36032
1.30453
2.11965
2.70233
2.34303
1.49902
1.837
3.21248
0.906028
2.69204
2.92751
3.49376
3.02307
2.83979
2.55296
1.36086
1.77714
5.00235
3.83714
2.46579
0.860308
2.70219
7.86268
2.5716
3.90118
2.99927
4.91097
3.77303
2.22335
2.77063
1.46496
2.90932
0.678576
2.26886
2.60032
1.71357
2.43924
2.43558
1.52824
2.82392
1.60115
4.27671
2.70301
2.89898
3.19344
1.83462
1.1882
1.97304
1.8396
2.00097
1.68359
1.73983
1.90243
1.54255
3.25183
2.55843
5.2755
2.87351
1.94437
1.22473
2.43458
2.1137
2.30157
2.83938
4.09093
0.510678
2.01421
2.67376
3.57253
2.7818
2.29792
3.07912
2.3535
3.35747
1.78314
3.16932
1.70673
2.25812
1.47807
0.809707
2.72298
1.52302
4.25005
1.58338
2.33225
1.56225
2.67401
2.40473
1.75986
2.10292
2.96235
1.59291
3.67715
2.4369
3.72916
2.5302
1.89826
2.15313
1.93405
1.97213
1.07215
1.80702
1.24431
1.6702
2.96437
2.78565
2.15234
2.59518
2.69187
1.89823
2.61534
2.28405
2.45823
2.55754
1.88654
4.20887
1.74861
2.28401
3.92037
3.12318
1.32783
1.2409
1.3863
2.84371
2.79971
1.375
1.9793
2.66937
1.7412
3.26869
2.95195
0.840858
3.81647
2.20514
3.37167
3.53187
1.72619
2.03591
1.8457
2.35893
1.75344
3.41698
2.03743
1.96702
1.56231
2.7884
3.04591
1.35804
4.19585
1.42744
2.36665
3.54873
0.86434
1.90877
1.85117
3.18463
2.58778
2.97382
1.43214
1.70321
2.13691
3.01815
5.68493
2.2779
2.03809
1.19222
4.12623
3.22478
2.02825
1.55941
3.29794
2.26727
1.37982
0.95236
2.88025
1.84666
2.16724
2.37651
1.74392
2.81532
1.08357
3.7067
4.87301
9.89813
2.80684
5.0007
2.7419
1.85565
4.09391
1.4425
2.1436
3.6551
2.57461
1.61292
2.04211
2.22349
4.2132
2.48369
1.66774
3.24875
3.75909
2.55699
1.27394
6.8229
3.10138
2.606
3.33535
2.66168
8.16315
2.90786
2.18436
1.33224
2.93228
4.05045
2.47518
2.50615
2.04108
2.5845
0.982131
2.12197
2.19788
3.03632
3.25705
3.07964
4.16005
5.70234
2.05887
1.43212
0.777846
2.64777
2.76419
2.69677
2.3863
2.4418
1.53325
1.98397
0.93796
1.48113
2.71499
1.2204
1.84738
0.220266
1.70645
2.00941
1.51863
2.43307
1.03125
2.17896
2.00189
1.17597
2.38263
1.71562
2.52682
2.50137
2.58088
2.26032
2.2316
1.40573
2.10981
0.588897
2.297
1.75461
1.80135
3.07005
2.09286
3.91811
2.50947
2.34901
1.7011
2.27021
3.17808
2.08934
2.99743
2.96053
1.2355
3.59687
1.73904
1.80372
1.42462
2.70252
1.56509
3.51399
1.52579
3.86514
2.57031
2.88834
5.45173
2.33295
13.6574
1.05059
2.3925
3.56465
3.30402
1.78985
2.25009
1.73118
6.64564
2.0357
1.65591
3.03129
4.728
3.02546
3.98867
3.11704
2.48744
2.34943
4.91148
4.57171
1.66682
1.08412
1.58348
3.22904
2.02222
2.25362
1.97456
1.17252
3.1376
3.23535
1.23435
1.8779
1.63569
0.278912
0.742637
2.10383
1.60026
4.12047
4.3647
2.20593
2.31715
1.13252
3.33185
2.1548
2.23546
2.59916
2.28605
2.86633
3.59943
2.11485
0.712923
4.09179
3.32592
1.87009
2.04853
2.76947
1.401
2.75802
2.50492
0.805414
0.657635
4.42189
3.40421
[truncated: 42,737 more rows]

## Sheet: Ext Data Fig 1e
Extended Data Fig. 1e		(see also Supplementary Table 1)
Experiment 1	Experiment 2
2.03422	2.61804
2.16228	2.38532
2.37002	2.46971
2.14836	2.55263
2.20693	2.52895
2.0848	2.40569
2.15041	2.65715
1.86125	2.16324
2.16902	2.59073
2.32909	2.59277
2.25442	2.64143
2.20125	2.32763
1.49966	1.37339
2.08162	2.51903
2.14394	2.86762
2.11677	2.61464
1.99714	2.44757
2.25115	2.46038
2.18848	2.36232
2.25869	2.42361
2.18853	2.47345
2.20388	2.49873
2.18682	2.24824
2.27679	2.48557
2.30923	2.68245
2.16948	2.37166
2.15327	2.42816
2.18204	2.5398
2.27009	2.64612
2.31657	2.5425
2.19213	2.60656
2.23632	1.27779
2.06195	2.45471
2.15683	2.41998
2.13817	2.48094
2.3405	2.63652
2.94324	1.80434
2.15601	2.53259
2.14956	2.46815
2.234	2.56978
2.15329	2.21193
2.11909	2.39141
2.22638	2.45152
2.33301	2.52034
2.0354	2.17576
2.21115	2.61514
2.11909	2.54089
2.24378	2.45027
2.02495	2.06617
2.00898	2.13394
2.06351	2.47391
2.22587	2.47611
1.97238	2.16121
2.20339	2.39918
2.26998	2.68609
1.88414	2.05128
2.13035	2.35173
2.1573	2.40382
2.03518	2.43551
2.0735	2.60484
2.15907	2.39953
2.18287	2.48444
2.04829	2.39515
2.0982	2.4949
2.23324	2.32896
1.86099	2.0144
2.12109	2.43357
2.18104	2.43786
2.20916	1.8986
2.35522	2.42278
2.12686	2.60298
2.23902	2.38968
2.05193	2.4135
2.30878	2.49435
2.17503	2.49338
1.98028	2.20028
2.03814	2.35896
2.3194	2.40102
2.22618	2.3157
2.15018	2.51445
2.16819	2.56064
2.17145	2.41097
1.97701	2.04601
2.22812	2.63152
2.3205	2.85739
2.34659	2.6277
2.32087	2.47428
2.22334	2.40888
2.06721	2.38458
2.20672	2.5405
2.16021	2.37706
2.15392	2.20227
2.22296	2.53205
2.02492	2.37107
2.38512	2.59609
2.13811	2.45612
1.9065	2.28189
2.07294	2.34712
2.28273	2.48336
2.14642	2.49924
1.93458	2.42516
2.08176	2.42233
2.24457	2.60278
1.95627	2.11865
2.22859	2.48428
2.1698	2.4934
1.11884	2.57577
2.12177	2.59154
1.99522	2.23595
2.14993	2.57299
2.04408	2.58386
2.11312	2.42183
2.22661	2.58533
2.11857	2.58108
2.22646	2.48794
2.25414	2.55278
2.25766	2.5625
2.07725	2.40465
2.28273	2.63575
2.22187	2.34957
2.15107	2.3118
1.96191	2.25748
2.2416	2.47174
2.18869	2.53504
2.22805	2.53663
2.28041	2.37205
2.11579	2.18977
2.04491	2.38307
2.39332	2.59193
2.24523	2.53381
2.10183	2.35102
1.98691	2.51847
2.06066	2.57931
2.11194	2.33827
2.22496	2.55429
2.04717	2.25782
2.09759	2.37948
2.28076	2.53724
2.18289	2.3999
2.43833	2.5059
2.36683	2.49289
2.17313	2.43783
2.23799	2.42478
2.13726	2.61692
1.37533	1.43305
2.28551	2.44972
2.17551	2.21054
2.05542	2.35478
2.07969	2.57355
2.1647	2.57752
2.01499	2.40225
2.17504	2.48296
2.10243	2.33964
2.24109	2.54817
2.16178	2.4179
2.02741	2.66286
1.68842	2.07763
2.24412	2.68009
2.06952	2.41761
2.0933	2.41301
2.34014	2.46068
2.12573	2.47233
2.14343	2.15021
2.27674	2.51274
2.06415	2.32784
2.21874	2.52183
2.63201	2.67817
2.02806	2.39813
2.04607	2.41766
2.18657	2.59488
2.08927	2.48137
2.1155	2.3668
1.66421	1.75454
2.1043	2.50721
2.19496	2.41878
2.21687	2.4204
2.23027	2.47555
2.1748	2.48925
2.16051	2.62108
2.26398	2.55524
1.5015	1.60107
2.20152	2.46611
2.39098	2.49129
2.25465	2.52503
1.96548	2.42136
2.31349	2.47278
1.95163	2.15669
2.1395	2.22231
2.15355	2.60428
2.2171	2.66475
2.04899	2.45218
2.17007	2.44055
1.99487	2.48628
2.03529	2.30964
2.14856	2.63282
1.1033	2.42603
2.31511	2.44317
2.17704	2.49779
2.01188	2.49746
2.23439	2.31623
2.04423	2.36981
1.82938	1.79139
2.18245	2.49876
2.07257	2.43173
2.13551	2.74911
1.35309	1.34204
1.17588	2.31655
2.13959	2.38911
2.11356	2.40379
2.23546	2.68325
2.08363	2.44002
2.32457	2.7626
2.19073	2.45828
1.65616	2.13124
2.14723	2.50563
2.1816	2.51373
2.34846	2.51541
2.23003	2.27648
2.19549	2.33654
2.03059	2.40808
1.91705	2.36414
2.14926	2.37525
2.09486	2.58766
2.13676	2.63461
2.38075	2.58047
2.24209	2.26022
2.02261	2.21762
2.3992	2.97059
2.27233	2.65689
2.15508	2.28225
1.65883	1.75279
2.23409	2.40937
2.51506	2.42878
2.26907	2.45973
1.88772	1.99393
1.96044	2.06368
2.00313	2.38047
2.18606	2.49354
2.20859	2.61055
2.24561	2.49813
1.96777	2.33022
2.16	2.42325
2.07537	2.42394
2.27596	2.40688
2.18681	2.33502
2.04221	2.42565
2.2526	2.51615
2.22596	2.50326
2.11939	2.47648
2.21485	2.40978
2.13426	2.54095
2.12735	2.46061
2.02551	2.39747
1.92687	2.27413
2.07683	2.48727
2.2665	2.51989
1.93735	2.07907
2.04714	2.48597
2.05634	2.58419
2.17754	2.59295
2.22174	2.61574
2.12092	2.58787
2.30533	2.64527
1.98838	2.15353
2.1069	2.43965
1.96653	2.50104
2.15521	2.29514
2.01878	2.35251
2.2802	2.45763
2.30976	2.76656
2.41106	2.54724
2.11288	2.42416
2.27523	2.09684
2.31129	2.52834
2.06352	2.55334
2.16378	2.45264
1.97693	2.01679
2.13608	2.33643
2.26937	2.59296
2.25739	2.46235
1.78742	1.91331
2.23841	2.52362
2.25778	2.94776
1.82703	1.9677
1.89581	1.92971
2.23582	2.44678
2.34628	2.12998
2.191	2.40536
1.98769	2.44286
2.173	2.46559
1.98075	2.3012
2.0142	2.17747
2.03967	2.24594
1.98586	2.39509
2.0153	2.3067
2.12555	2.45161
2.01571	2.33012
1.90416	2.42037
2.11355	2.45062
2.16246	2.33618
2.11346	2.5318
2.0345	2.41814
2.09893	2.49189
2.20924	2.39358
2.25966	2.40686
2.04755	2.37306
1.62418	1.85727
2.12922	2.6343
1.91854	2.01519
2.13714	2.48919
1.88597	2.0562
2.13233	2.58336
2.18043	2.55275
2.03191	2.36547
2.14522	2.32413
2.02194	2.50697
2.19463	2.45565
2.25093	2.43796
2.31345	2.46417
2.13161	2.69352
1.99933	2.16646
2.25707	2.53635
2.04278	1.72539
2.00181	2.3448
2.19719	2.63178
1.5416	1.37581
2.2032	2.4415
2.20148	2.31207
2.04586	2.49949
2.07175	2.3935
1.78068	1.91907
1.99713	2.12721
2.09231	2.15353
2.13143	2.5391
2.11436	2.48919
2.18148	2.49296
2.06899	2.34914
1.90108	2.32862
1.84357	2.45007
2.04997	2.258
2.06204	2.26645
2.08149	2.21083
1.97606	2.34248
2.16638	2.36025
2.12725	2.3256
2.06565	1.23242
2.09961	2.29912
2.18799	2.66609
2.20543	2.59325
1.93566	2.22662
2.02505	2.23093
2.06863	2.37011
2.05138	2.33638
2.04307	2.55516
2.11101	2.4145
2.21816	2.54014
2.15864	2.22598
2.03693	2.30879
2.03612	2.31646
2.00837	2.44619
2.18727	2.5906
1.97134	2.36021
2.1279	2.44239
1.7747	2.00966
2.55674	2.26417
2.24987	2.45518
2.11666	2.41106
2.20945	2.53278
1.45991	1.39499
2.20919	2.40543
1.80723	1.77338
1.83566	2.0561
2.13154	2.51971
4.52724	5.22336
2.02614	2.4786
2.27458	2.44147
2.05646	2.52888
2.08454	2.55
1.66306	2.06078
1.93918	1.91631
2.18555	2.53094
2.0926	2.3941
2.067	2.30764
2.26422	2.44061
2.09844	2.31205
2.21883	2.45185
1.82924	2.06444
2.21707	2.48643
2.33937	2.2475
2.3209	2.40018
2.30273	2.45308
2.21629	2.48043
2.2813	2.37478
2.3686	2.3997
2.2503	2.41339
1.87397	2.04225
1.45153	1.38209
2.16427	2.47514
2.1723	2.30831
2.21878	2.40717
2.3019	2.56534
2.36369	2.51137
2.18173	2.32601
2.26676	2.48009
2.01209	2.4147
2.44193	2.59635
2.21863	2.37365
2.50855	2.596
2.21285	2.27569
2.13088	2.3165
2.37173	2.41712
2.24111	2.34701
2.13659	2.41113
2.18395	2.31142
2.21926	2.34156
2.15425	2.44061
1.8137	1.71488
2.25709	2.48378
2.25787	2.31505
2.29406	2.42943
2.12852	2.01482
2.20188	2.46577
2.18731	2.45706
1.83818	2.21876
2.10143	2.38379
2.09377	2.55179
2.3035	2.54665
2.19599	2.28192
2.27809	2.71262
2.22179	2.49886
2.21793	2.3451
2.00973	2.21852
2.1241	2.4005
2.21697	2.27494
2.1868	2.10702
2.35486	2.54322
2.30414	2.35953
2.33746	2.30838
2.25859	2.36983
2.24365	2.3159
2.2951	2.30818
2.4334	2.55013
2.21724	2.40233
2.20079	2.30251
2.10803	2.24847
2.02392	2.21149
2.13866	2.27728
2.11476	2.32251
2.25202	2.37066
2.32181	2.30166
2.28834	2.36875
2.2116	2.31575
2.23291	2.27112
2.27552	2.41422
2.09357	2.2398
2.1544	2.12169
2.33009	2.23614
2.29582	2.40313
2.0243	2.53469
2.28563	2.33867
2.23891	2.40887
2.18535	2.35272
2.13624	2.38069
2.10467	2.41961
2.21058	2.35829
2.06394	2.30396
2.02559	2.22374
2.15225	2.29163
2.01705	2.13488
2.14027	2.21626
2.37539	2.53658
2.16735	2.38763
2.14903	2.39651
2.3551	2.50028
2.30019	2.26754
2.42372	2.33254
2.1934	2.30507
2.05813	2.32128
2.01179	2.26058
2.20953	2.40993
2.33279	2.49215
1.83424	2.12889
2.17459	2.30209
2.23667	2.40014
2.11209	2.26388
2.19098	2.61145
2.25287	2.3033
2.19051	2.42115
2.22419	2.41485
2.24036	2.51735
2.24306	2.47346
2.34217	2.42547
1.8763	2.21061
2.22736	2.38139
2.1805	2.47514
2.06213	2.46828
2.3272	2.41741
2.21847	2.36345
2.14393	2.46195
2.14653	2.42976
2.29533	2.29432
2.1363	2.37251
2.36678	2.29407
2.34182	2.2709
2.25347	2.38883
2.28552	2.45214
2.20992	2.49395
2.13137	2.27064
2.33771	2.38221
2.19066	2.14317
2.12958	2.40663
2.00461	2.42667
2.03459	2.3487
2.26035	2.37299
2.21301	2.54476
2.20948	2.38345
2.22341	2.24095
2.15238	2.44483
2.22336	2.48982
2.29652	2.63375
2.25296	2.21656
2.21726	2.43421
2.21393	2.45324
2.25571	2.25253
2.14201	2.29549
2.04971	2.09443
2.10296	2.41304
1.98751	2.40578
2.22876	2.54176
2.19084	2.46529
2.15103	2.33122
2.0266	2.1862
2.26507	2.14857
2.05285	2.41238
2.18874	2.44001
2.16442	2.44238
2.27067	2.43258
2.22846	2.25622
2.1673	2.52378
2.30277	2.31423
1.59038	1.5976
2.28441	2.49964
2.19595	2.39656
2.12435	2.25229
2.21603	2.46169
2.16827	2.18662
2.12466	2.39888
2.11641	2.39095
2.25148	2.43337
2.07442	2.4416
2.07115	2.29806
2.26577	2.541
2.15994	2.40847
2.26287	2.39323
1.85306	1.87191
2.06421	2.23252
2.28204	2.27743
2.08797	2.23175
2.14291	2.41108
2.0014	2.22045
2.13095	2.38768
2.20349	2.22788
2.05565	2.52516
2.26709	2.44665
1.53303	1.52337
2.28547	2.52238
2.21543	2.42582
2.30145	2.50264
2.31199	2.28112
2.1366	2.28973
2.20292	2.51822
1.93803	2.2474
2.17614	2.40487
2.09362	2.41866
2.18251	2.28106
2.06548	2.33639
2.30867	2.59109
2.02596	2.32968
2.35969	2.92098
2.20897	2.42295
2.22572	2.54651
2.23095	2.48467
2.2026	2.34297
2.19602	2.4839
2.30051	2.40203
2.16129	2.37965
2.32379	2.56174
2.21678	2.39007
2.32004	2.33794
1.41093	1.20142
2.10665	2.37067
2.31212	2.42136
2.24229	2.3615
2.28365	2.40291
1.92493	1.91533
2.16251	2.37652
2.14341	2.37249
2.08956	2.2767
2.22871	2.50319
2.34935	2.46323
1.73433	1.79253
2.05134	2.3609
1.84563	2.06086
2.25232	2.26898
2.09813	2.25882
1.99836	2.07157
2.15678	2.40729
2.13313	2.44627
2.27615	2.46005
2.18435	2.47176
2.09102	2.25942
2.19201	2.52935
2.07393	2.29946
2.02602	2.12856
2.12905	2.32591
2.07191	2.25886
1.88724	2.00835
2.05903	2.238
2.27248	2.50752
2.00705	2.26628
2.27944	2.27203
2.18668	2.27813
2.14118	2.33618
2.11658	2.21681
2.08542	2.44335
2.06914	2.26781
2.31203	2.20094
2.14203	2.19583
2.1772	2.42557
2.28714	2.33731
2.16407	2.49122
2.27217	2.4753
2.1168	2.37022
2.18256	2.36342
2.12585	2.44441
2.17536	2.32135
2.24879	2.47111
2.62306	2.1334
2.14304	2.26111
2.53959	2.76206
2.187	2.48838
2.24175	2.37272
2.23092	2.46954
1.91756	2.31767
2.13615	2.37375
2.24069	2.34573
2.24541	2.40507
2.23595	2.29688
2.03933	2.57461
1.94077	2.20114
1.99728	2.32356
2.21264	2.47939
2.06761	2.35068
2.1709	2.4986
2.05049	2.24131
1.99311	2.42133
2.32467	2.40971
2.05283	2.33882
2.22416	2.36043
2.19647	2.37541
2.08744	2.32839
2.1089	2.26885
2.21059	2.48251
2.0081	2.19694
2.07357	2.34267
2.24322	2.47914
2.27941	2.40956
2.09959	2.25123
2.05459	2.40127
2.18214	2.43817
2.07199	2.38207
2.14215	2.27068
2.27303	2.53372
2.09436	2.42517
1.87954	2.03873
2.1943	2.4081
2.09508	2.34632
2.02943	2.37024
2.24614	2.30491
2.00157	2.02013
2.13417	2.27525
2.19719	2.45588
2.25868	2.48188
2.21816	2.48985
2.01588	2.3855
2.07656	2.29854
2.21466	2.52813
2.14752	2.30385
2.083	2.17029
1.95905	2.29801
2.19237	2.48338
2.04351	2.34544
2.12273	2.41231
2.24067	2.26456
2.07653	2.38416
1.97909	2.17101
1.88219	2.13077
2.1829	2.33276
2.04285	2.32931
2.22578	1.91027
1.93186	2.03012
2.03451	2.31072
2.19621	2.50094
2.19371	2.42528
2.21192	2.30104
2.23265	2.25949
2.08731	2.15197
2.21775	2.36267
2.17196	2.61431
1.71008	2.3695
2.08789	2.35168
1.93836	2.2135
2.22869	2.35788
2.1178	2.37943
2.15271	2.25525
2.03466	2.37257
2.12779	2.25667
2.20792	2.37568
2.10707	2.37938
2.29218	2.19354
2.04893	2.3345
2.36089	2.28397
2.20295	2.22503
2.022	2.09937
2.33128	2.39338
2.11813	2.37911
2.08717	2.45121
2.0897	2.2903
1.69668	1.61359
2.1154	2.23037
2.1675	2.43642
2.28442	2.47895
2.14564	2.35788
1.9587	2.15011
2.49648	2.65859
2.04875	2.24637
2.14266	2.29828
2.13448	2.27534
2.02661	2.37003
2.09465	2.37698
1.69661	2.04055
2.06346	2.46013
2.15122	2.30862
2.08557	2.21472
2.00323	2.28288
2.08972	2.41319
2.16716	2.39354
2.17477	2.41355
2.17315	2.2733
2.16666	2.49499
2.21249	2.52834
2.14901	2.25703
2.28547	2.26877
2.18816	2.27006
2.13998	2.37169
2.18564	2.32359
2.15971	2.31957
4.30942	4.96357
2.27816	2.37482
2.21165	2.38587
2.16736	2.26998
1.97282	2.29056
2.04479	2.26338
2.30972	2.29747
2.19138	2.27309
2.05096	2.4116
2.19831	2.27102
2.11349	2.24808
1.1896	2.46559
3.04511	3.75297
2.13447	2.21983
2.09997	2.85697
2.13728	2.71574
2.106	2.21811
2.03419	2.37318
2.3709	2.50613
2.25921	2.5693
2.2906	2.40313
2.09389	2.48978
2.3288	2.45802
1.49344	1.36541
2.25809	2.47658
2.06544	2.26232
2.18062	2.32923
2.39158	2.56266
2.25037	2.36763
2.17293	2.34575
2.13556	2.46827
2.08918	2.33832
2.18759	2.36959
2.21234	2.44777
2.15741	2.28658
2.13327	2.51539
2.24235	2.67772
2.17544	2.40698
2.12525	2.41404
2.25829	2.46066
2.05428	2.30607
2.3484	2.53836
2.07617	2.71616
2.33574	2.67075
2.02826	2.58045
2.09624	2.39466
2.10824	2.54478
2.25791	2.2948
2.29781	2.46294
2.14331	2.50222
2.39205	2.66413
2.20686	2.28164
2.1075	2.45619
2.17416	2.36998
2.11414	2.54628
2.2301	2.58229
2.1653	2.45094
2.07295	2.29801
1.97412	2.37907
2.20741	2.65348
2.41145	2.48909
2.32849	2.61142
2.19471	2.43632
2.24343	2.59085
2.14659	2.45904
2.27399	2.52234
2.19117	2.62047
2.08691	2.43996
2.25425	2.5309
2.30675	2.50828
2.23108	2.56436
2.1337	2.43574
2.23327	2.45019
2.35403	2.49476
2.22113	2.53273
2.30432	2.52727
2.08299	2.359
2.11281	2.31185
2.29728	2.38786
2.13836	2.4227
2.09532	2.45733
2.00184	2.35668
1.96815	2.56683
2.27296	2.68429
2.17836	2.34221
2.29547	2.70121
2.15993	2.53478
2.23145	2.50159
2.27701	2.44403
2.38991	2.45039
2.14206	2.3935
2.21585	2.53913
2.15415	2.2605
2.31392	2.55768
2.28971	2.48305
2.06507	2.18232
2.00111	2.5626
1.64323	1.70721
2.45905	2.56999
2.17444	2.55336
2.06167	2.5906
2.15436	2.52535
2.21522	2.46578
2.32258	2.39757
2.30859	2.23789
2.00407	2.2842
2.07194	2.47848
2.24964	2.51227
2.20031	2.52015
2.21958	2.55835
2.26428	2.59588
2.241	2.50516
2.21953	2.54185
2.16747	2.86159
2.35443	2.72592
2.10498	2.30803
2.18606	2.46707
2.17687	2.5004
2.10433	2.47936
2.16526	2.3015
2.25907	2.56622
1.79546	2.07222
2.34454	2.44755
2.06077	2.6303
2.06928	2.3804
2.09111	2.45114
2.2345	2.67766
1.90503	2.01037
2.08519	2.43672
2.34417	2.51529
2.23232	2.46151
2.21635	2.55528
2.23669	2.36411
2.19592	2.43134
2.2231	2.60156
2.28104	2.46758
2.29366	2.52297
2.10444	2.44772
2.31042	2.62856
2.11554	2.53623
2.35552	2.57564
2.15493	2.44941
2.1116	2.62973
2.26867	2.43839
2.19751	2.58594
2.32511	2.4954
2.15514	2.465
2.29223	2.44283
2.27636	2.54676
2.28385	2.41031
2.15722	2.44845
2.27032	2.58149
1.97837	2.06637
2.12882	2.48924
2.18105	2.29144
2.19968	2.6216
2.22209	2.64782
2.29795	2.4487
2.12747	2.56846
1.80235	2.54475
2.23747	2.66903
2.25603	2.34085
2.41861	2.6879
2.16856	2.41509
2.2928	2.65539
2.31335	1.12729
2.1222	2.48571
1.92897	2.24575
1.59814	1.57528
2.16317	2.53632
2.20627	2.5803
2.16542	2.54893
2.15905	2.41609
2.08334	2.44165
2.07234	2.52746
2.12757	2.55065
2.16785	2.40055
2.05776	2.3791
2.19534	2.59456
1.91752	1.88873
2.29115	2.48781
2.12711	2.41147
2.37711	2.4996
1.90896	1.88262
2.3759	2.58712
2.28756	2.58281
2.36598	2.21057
2.21087	2.49332
2.11573	2.35651
2.32611	2.49073
2.15946	2.5412
1.61126	1.46863
2.12715	2.45408
2.28415	2.48478
2.11947	2.5601
2.17831	2.52409
2.17938	2.34677
2.21367	2.52154
2.12016	2.64466
2.18165	2.3266
2.12161	2.58675
1.88014	2.20071
2.2312	2.52455
2.17256	2.43065
2.18353	2.47715
2.433	2.60645
2.16138	2.60242
2.09328	2.30646
2.27435	2.36797
1.8637	2.16459
2.3068	2.61365
2.01223	2.33677
2.05469	2.68347
2.29935	2.45146
2.24336	2.48515
2.46295	2.54448
1.32872	1.18061
2.21361	2.48535
2.30863	2.44545
2.19349	2.72446
1.99579	2.45259
2.05704	2.47245
2.20784	2.49968
1.87985	2.28982
2.14017	2.44496
2.32729	2.53993
2.07139	2.43046
2.2037	2.46741
2.20131	2.55915
2.24352	2.53384
2.15919	2.56571
2.13882	2.56052
2.21758	2.4875
2.36308	2.44086
2.13833	2.57506
2.21491	2.571
2.13495	2.38925
2.05547	2.25305
1.92388	2.37515
2.12934	2.34125
2.07286	2.12689
2.19139	2.50315
2.13149	2.48423
2.16517	2.44892
2.24904	2.50244
2.35077	2.56349
2.12372	2.47926
2.17995	2.44501
2.05749	2.44727
2.12082	2.43548
1.95975	2.58995
2.24806	2.54403
2.01724	2.43409
2.23367	2.60217
2.10806	2.33671
2.04153	2.32949
2.0837	2.35922
2.17631	2.72161
2.10813	2.3508
2.08349	2.53893
2.13486	2.43137
2.09866	2.39966
2.33423	2.42296
2.12555	2.49826
2.0409	1.5458
2.22098	2.57398
2.091	2.42373
2.3562	2.58423
2.19346	2.524
2.35198	2.73022
2.1509	2.2875
1.91037	2.21511
2.15215	2.45567
2.14617	2.38405
2.15124	2.28368
2.22105	2.44466
2.19696	2.43947
2.21277	2.43386
2.02052	2.51813
2.1534	2.36062
2.15033	2.46103
2.12403	2.3617
2.04496	2.24555
2.27695	2.38733
2.11297	2.4043
2.14054	2.37071
2.13961	2.43139
2.18509	2.48214
2.10632	2.28113
2.22224	2.58054
2.13521	2.45446
2.31854	2.4637
2.20413	2.42401
2.16076	2.49243
1.93998	2.4735
2.06639	2.38708
2.14527	2.38538
2.07037	2.39651
2.25243	2.33952
2.15392	2.18496
2.28125	2.56605
2.18169	2.47668
2.10665	2.49705
2.3532	2.52076
1.61624	1.88341
1.97587	2.55373
2.18806	2.55645
2.15421	2.54664
2.06905	2.36575
1.99257	2.39943
2.08899	2.49442
2.2232	2.50701
2.1257	2.7073
2.05706	2.43023
2.12947	2.61843
2.3598	2.52277
1.91472	2.30564
2.08164	2.38252
2.0802	2.56143
1.87358	2.359
2.11329	2.26883
2.13172	2.28325
2.21356	2.38432
2.08104	2.39679
2.11515	2.33918
2.21334	2.47593
2.03134	2.5023
2.20328	2.50582
2.00159	2.36981
2.37713	2.54131
2.20676	2.40134
2.13554	2.1961
2.13222	2.42123
2.22171	2.61606
2.03406	2.12936
2.15641	2.12518
2.0788	2.32813
2.07909	2.39923
2.10831	2.48485
2.13349	2.61768
2.19464	2.40063
2.05895	2.35654
2.07487	2.37118
2.08304	2.44122
2.1754	2.52301
2.03205	2.39722
2.0261	2.37084
2.12252	2.46206
2.173	2.5017
2.09361	2.30455
2.18881	2.49964
2.04004	2.37155
2.16552	2.53585
2.36634	2.47509
2.23959	2.47855
2.31515	2.46781
2.09967	2.40332
2.22622	2.57274
2.24205	2.42371
1.9873	2.12783
1.79437	2.20251
2.00539	2.09073
2.21038	2.27962
2.05218	2.35838
2.21652	2.39321
2.1605	2.36622
2.23418	2.63107
1.96786	2.43414
2.03557	2.46878
2.20219	2.50481
2.02785	2.26751
2.13753	2.47334
1.62817	1.74758
2.31788	2.58056
2.19133	2.39542
2.2118	2.51834
2.09933	2.41717
2.1006	2.51548
2.15656	2.40113
2.26168	2.4819
2.14175	2.50192
2.18958	2.46072
2.16581	2.53838
2.36611	2.12548
4.12785	4.7866
2.03716	2.06894
2.3784	2.54763
1.97628	2.17632
2.07091	2.37919
2.05309	2.47819
2.17205	2.55619
2.14558	2.33261
2.1329	2.3578
2.24716	2.33807
2.04	2.48039
2.14629	2.29894
2.26511	2.63245
2.05178	2.30508
2.09604	2.38118
2.26423	2.71985
2.24253	2.54503
2.13681	2.40777
2.32233	2.52124
2.30637	2.54948
2.4605	2.56153
2.17811	2.46615
2.28515	2.42938
1.63429	1.38577
2.03618	2.43676
2.20034	2.51983
2.32211	2.56365
2.20382	2.43166
2.12525	2.41417
2.20956	2.62046
2.12738	2.32795
2.24995	2.46129
2.11373	2.53432
2.23036	2.3155
2.14649	2.27629
2.25036	2.43376
2.29357	2.34953
2.28385	2.5762
2.18916	2.31792
2.15653	2.5152
2.21291	2.43733
2.21571	2.63131
2.10031	2.41058
2.20323	2.54994
1.73439	1.76107
2.12998	2.3477
2.22069	2.39011
3.42306	2.26116
2.17984	2.46697
2.03252	2.39412
2.29444	2.5269
2.14638	2.40939
2.28262	2.49162
2.28222	2.35147
2.11363	2.515
2.0753	2.29069
2.17683	2.41967
2.14373	2.45832
2.2135	2.44685
2.25155	2.49328
2.2945	2.49726
2.17509	2.58357
2.32527	2.4925
2.18693	2.36759
2.23432	2.6083
1.95315	2.39329
2.12257	2.3628
2.06478	2.42346
2.32418	2.6826
2.28332	2.30418
1.79507	1.81763
2.23948	2.46984
2.18279	2.35841
2.128	2.46714
2.26181	2.35231
2.32738	2.40324
2.15107	2.37252
2.14643	2.31778
2.20833	2.37586
2.09983	2.52519
2.38837	2.50827
2.03081	2.3484
2.23443	2.23825
2.10157	2.27237
2.27783	2.51025
2.11136	2.30951
2.34037	2.46541
2.2133	2.36783
2.34503	2.36174
2.18865	2.60401
2.07636	2.41353
2.35075	2.54248
2.16739	2.4143
2.25795	2.42997
2.04178	2.36906
2.45961	2.67382
2.13723	2.34085
2.17129	2.46011
2.07147	2.26417
2.13434	2.34517
2.29703	2.59574
2.27859	2.34954
2.12947	2.23313
2.06197	2.28828
2.2683	2.40306
2.16019	2.49316
1.86801	2.20849
2.27343	2.50573
2.25213	2.48376
2.21193	2.48061
2.3229	2.50546
2.32136	2.59113
2.1999	2.52067
2.34325	2.43786
2.25997	2.4827
2.18578	2.52105
2.27848	2.49785
2.31773	2.56594
2.21415	2.43752
2.15149	2.24269
2.19879	2.4875
2.18731	2.44979
2.28058	2.45708
2.4013	2.41469
2.37758	2.53134
1.94688	1.85629
2.10087	2.40403
2.12367	2.33995
2.14231	2.36756
2.07332	2.36759
2.29596	2.27996
2.16264	2.44455
2.24946	2.36204
2.08177	2.43223
2.35165	2.52427
2.23109	2.44068
2.29837	2.71922
2.20337	2.31017
2.17279	2.59354
2.16256	2.4486
2.21879	2.41656
2.31169	2.65519
2.13937	2.27654
2.29887	2.50209
2.51652	2.56197
2.11413	2.31182
2.04518	2.32713
2.23787	2.45714
2.23052	2.53999
2.16113	2.33293
2.18439	2.54437
2.266	2.51177
2.29593	2.52909
2.02547	2.40641
2.28283	2.31157
2.22934	2.23887
2.2571	2.54372
2.27858	2.51646
2.217	2.64138
2.31536	2.41644
2.18203	2.75068
2.16169	2.33856
2.25575	2.45681
2.31183	2.30373
2.2707	2.46228
2.23796	2.66566
2.11166	2.42644
1.6679	1.96265
2.19344	2.41976
2.11682	2.40239
2.18543	2.4648
2.16693	2.36789
2.10309	2.44572
2.23354	2.51763
2.18656	2.50625
2.18224	2.66219
2.18821	2.68949
2.05052	2.14957
2.16378	2.54359
2.25736	2.56048
2.23004	2.36654
2.18724	2.41399
2.17852	2.3041
2.06465	2.18733
2.15811	2.40911
2.21249	2.29682
2.13343	2.66295
2.15834	2.48725
2.26364	2.22579
1.98683	2.56356
2.22867	2.42701
1.59766	1.54132
2.16702	2.42293
2.2228	2.34979
2.24454	2.50785
2.34983	2.43596
2.26683	2.46812
2.11821	2.21438
2.15542	2.3526
2.14319	2.16044
1.95271	2.26916
2.24131	2.3118
2.23469	2.30111
2.08156	2.36644
2.36962	2.41592
2.05293	2.41486
2.10231	2.29973
2.02994	2.48541
2.2222	2.47557
2.10907	2.40944
2.35136	2.41434
2.20849	2.40221
2.16088	2.46784
2.35779	2.42236
2.24472	2.29495
2.3281	2.49682
1.2993	1.17384
2.09886	2.53814
2.37187	2.4788
2.13114	2.32623
2.1498	2.32459
2.14722	2.41313
2.27182	2.30666
2.13655	2.4219
2.08442	2.4501
2.16573	2.55116
2.0536	2.16609
2.17432	2.55829
2.1823	2.33974
2.06478	2.41141
2.04051	2.44526
2.21478	2.39362
2.25584	2.40434
2.28969	2.42376
2.29092	2.36524
2.28205	2.34456
2.23956	2.46183
2.05873	2.35194
2.09454	2.49074
2.28718	2.52953
2.4249	2.85203
2.22511	2.00519
2.14555	2.31279
2.13978	2.59787
2.32303	2.49067
2.2092	2.35792
2.11908	2.4923
2.07666	2.37899
2.14356	2.54763
2.10516	2.3565
2.21268	2.41577
2.17557	2.55354
2.31896	2.41685
2.09806	2.49017
2.11989	2.37411
2.14325	2.2923
2.34699	2.39246
2.19869	2.47884
2.1932	2.39039
2.02765	2.39634
2.29667	2.50905
2.18209	2.30656
2.22579	2.46252
2.27634	2.47182
2.89367	2.0238
1.9582	2.27573
2.25672	2.40934
2.03255	2.183
2.21114	2.25318
2.09636	2.41849
2.09715	2.38683
2.28712	2.50719
2.06172	2.36162
2.17729	2.27431
2.07568	2.40712
2.17834	2.38365
2.34274	2.57669
2.25742	2.40782
2.2397	2.34538
2.12535	2.38206
2.60537	2.96182
2.23472	2.31597
2.16015	2.44204
2.1972	2.48735
2.21586	2.4649
2.05296	2.46397
2.20025	2.67732
2.10096	2.50427
2.13892	2.3231
2.14272	2.40665
2.15828	2.4691
2.20353	2.381
1.87795	2.31286
2.19192	2.50355
2.03534	2.3066
2.19826	2.23423
2.13726	2.31148
2.16836	2.349
2.05993	2.27152
2.21094	2.36271
2.19866	2.28886
2.18632	2.28739
1.94069	2.22793
2.50214	2.61684
2.06175	2.45956
2.14622	2.50197
2.15491	2.54188
2.35586	2.42477
2.18018	2.58421
2.04764	2.40192
2.02197	2.44059
2.22318	2.33458
2.13703	2.24622
1.98821	2.23679
2.14054	2.31969
2.18353	2.46065
2.21815	2.43283
2.17901	2.41319
2.25772	2.48112
2.21795	2.39633
2.22075	2.3952
1.99657	2.41351
2.18534	2.43556
2.22947	2.42832
2.13753	2.42464
2.04872	2.45074
2.19401	2.53087
2.11354	2.4528
2.03946	2.41633
2.31259	2.57473
2.07481	2.33036
2.20366	2.49747
2.13236	2.35314
2.07172	2.27169
2.15831	2.43799
2.0994	2.42782
2.12848	2.02581
2.13482	2.33954
2.27769	2.3874
2.34549	2.54607
2.11979	2.16747
2.16871	2.19528
2.03164	2.2792
2.27669	2.35158
2.02138	1.81866
2.19819	2.18738
2.18986	2.28701
2.17385	2.38473
2.14041	2.54578
2.2422	2.51518
2.08528	2.31486
2.16812	2.37584
2.23169	2.40803
1.94582	2.06545
2.16697	2.45354
2.18649	2.45648
2.2023	2.53861
2.15487	2.24356
2.22312	2.21611
2.20928	2.51539
1.786	2.06164
2.05958	2.39897
2.26558	2.46137
2.14688	2.23704
2.05664	2.49513
2.12865	2.27886
2.26481	2.30839
2.15183	2.32551
2.29203	2.52553
2.05379	2.37655
2.20299	2.25696
2.08819	2.44997
2.17253	2.34036
2.2864	2.65797
2.22643	2.40432
2.07952	2.30116
1.89041	2.10022
1.88218	2.11591
2.17605	2.23926
2.13833	2.39115
2.24194	2.63427
2.20439	2.31521
2.0843	2.51102
2.4046	2.3685
4.0889	4.44901
2.44839	2.4176
2.18284	2.39213
2.13539	2.25586
2.25025	2.31593
2.21233	2.40168
2.1828	2.39617
2.01593	2.33305
2.14204	2.33719
2.1786	2.5172
2.05231	2.10933
1.96107	2.28525
2.14238	2.64836
2.1534	2.37745
2.27691	2.41114
2.29338	2.44147
1.88646	2.22141
2.19485	2.64657
2.26937	2.62551
2.21915	2.02931
2.06306	2.28716
2.26443	2.45044
2.06176	2.41091
1.68319	1.47424
2.07746	2.5693
2.19215	2.50636
2.13264	2.26923
2.32504	2.38803
2.23291	2.41255
2.34529	2.49161
2.19385	2.30839
2.30277	2.44089
2.08645	2.45435
2.23927	2.3159
2.06088	2.23559
2.17179	2.34746
2.08503	2.44049
2.17072	2.4808
2.35903	2.43405
2.22151	2.36256
1.9614	2.06871
2.12735	2.575
2.28255	2.58595
2.27795	2.49489
2.36373	2.63342
2.26735	2.37634
1.91116	2.24815
3.36432	1.84161
2.38051	2.50319
2.15224	2.52007
2.04525	2.19346
2.3043	2.41626
2.23486	2.54265
2.28127	2.49811
2.15293	2.38553
2.20285	2.51701
2.14517	2.61137
2.10775	2.51482
2.0855	2.46261
2.20753	2.38256
2.13536	2.45703
2.38088	2.62996
1.91053	2.09307
2.30845	2.57931
2.32909	2.52763
2.13884	2.58484
2.28278	2.68628
2.29012	2.55911
2.5177	2.41164
2.18654	2.32095
2.30032	2.4792
2.04395	2.40034
2.13828	2.77843
2.1809	2.39961
2.19519	2.39205
2.2087	2.4789
2.21268	2.44948
1.93015	2.25549
2.22858	2.72498
2.07437	2.51505
2.19269	2.4412
2.14065	2.24048
2.07492	2.48992
1.9866	2.22402
1.96638	2.259
2.30288	2.68821
2.41643	2.68159
2.18407	2.64143
2.29537	2.59019
2.29877	2.54922
2.12611	2.43068
2.23593	2.60261
2.28915	2.45242
2.2368	2.5542
2.47411	2.54647
2.37388	2.89041
2.34701	2.56431
2.31969	2.5109
2.14642	2.41439
2.18316	2.45747
2.25204	2.54805
2.1616	2.41888
2.4451	2.49525
2.12666	2.5067
2.18251	2.52606
2.19117	2.51122
2.06762	2.54104
2.00098	2.05445
2.42235	2.71467
2.09329	2.30947
2.43085	2.71532
2.13854	2.49588
2.26681	2.54215
2.33032	2.50542
2.39649	2.43079
2.23994	2.42038
2.26942	2.50455
2.36639	2.39761
2.31102	2.51307
2.38464	2.84035
2.07255	2.27405
2.30525	2.64756
2.26929	2.50475
2.18398	2.56502
2.17811	2.69193
2.27339	2.59482
2.1843	2.46351
2.00743	2.29014
1.88526	2.28635
2.1361	2.47341
2.30145	2.28755
2.05271	2.41795
2.17669	2.45981
1.87844	2.35046
2.08676	2.38224
2.10928	2.50366
2.24665	2.51597
2.33726	2.49136
2.35018	2.54319
2.28835	2.68406
2.14345	2.51306
2.17761	2.52798
2.26215	2.47945
2.3209	2.45377
2.19123	2.48307
2.17278	2.4673
2.52029	2.73727
2.18196	2.45935
2.1787	2.5799
2.15557	2.49348
2.29054	2.55176
2.10607	2.4642
2.44296	2.4251
2.10935	2.52926
2.2433	2.48177
1.84842	2.28535
2.28379	2.56278
2.14054	2.36329
2.23671	2.35206
2.27698	2.44027
2.16433	2.30817
2.1077	2.5627
2.17583	2.53702
2.10193	2.59984
2.18105	2.52761
2.27458	2.67035
2.24094	2.552
2.38418	2.30531
2.2323	2.72394
2.23862	2.62636
2.28945	2.50952
2.23237	2.62118
2.24464	2.42654
2.28921	2.74238
2.21501	1.75798
1.8498	1.95224
2.32028	2.48745
2.02541	2.17289
2.12704	2.52272
2.15743	2.33967
2.15679	2.39916
2.18866	2.47191
2.34406	2.36341
2.29565	2.75983
2.17649	2.44436
2.25402	2.60041
2.20606	2.49042
2.23973	2.87835
2.17663	2.47378
2.34377	2.50384
2.14677	2.3652
1.61794	1.54212
2.31933	2.56164
2.23154	2.58054
2.09963	2.46228
2.32756	2.6464
2.38208	2.62146
2.35713	2.37322
2.25721	2.55914
2.16216	2.44012
2.22607	2.51851
2.21156	2.4946
2.14819	2.4562
2.33673	2.53759
2.28833	2.60749
2.13106	2.44571
2.22825	2.4713
2.24148	2.51636
1.86119	2.45287
2.18356	2.53409
2.20299	2.49502
2.19385	2.62915
2.33146	2.46712
2.20908	2.62701
2.35696	2.53313
2.16005	2.58519
1.21904	1.1813
2.13073	2.60282
2.41188	2.67425
2.28467	2.45933
2.17435	2.37714
2.29677	2.35132
2.02353	2.21896
2.11821	2.32624
1.94106	2.42228
2.0967	2.153
2.19787	2.66258
2.18962	2.4731
2.23019	2.52808
2.06345	2.46994
2.28271	2.39831
2.13981	2.49862
2.107	2.41593
2.34299	2.45106
2.40523	2.42442
2.16535	2.50344
2.27658	2.59821
2.22646	2.2468
1.94787	2.15319
2.05773	2.34926
2.57106	3.06132
2.14761	2.59062
2.162	2.32339
2.22489	2.50523
1.98816	2.08039
2.18724	2.6287
2.20999	2.52761
2.13544	2.59233
2.2296	2.43354
2.31447	2.34222
2.31723	2.63191
1.89249	2.26638
2.36411	2.59645
2.17769	2.40199
1.9979	2.32102
2.09797	2.3897
2.41799	2.75847
2.08286	2.6807
2.09845	2.37843
2.12528	2.50473
2.13701	2.67953
2.36745	2.59592
2.28613	2.51088
2.21802	2.34131
2.15279	2.51334
2.21601	2.51795
2.33658	2.69761
2.23018	2.52377
2.3036	2.54928
2.4523	2.7674
2.20118	2.51954
2.20871	2.47547
2.18329	2.5476
2.18941	2.37921
2.18759	2.39241
2.09459	2.47399
2.16043	2.45507
2.04744	2.38358
2.21095	2.25786
2.31724	2.55449
2.37555	2.40545
2.03044	2.46137
2.03273	2.28158
2.24776	2.59509
2.23563	2.49091
2.4701	2.77222
2.20197	2.35633
2.13568	2.39948
2.10806	2.3984
2.22771	2.48676
2.25578	2.37605
2.12932	2.56098
2.1625	2.54919
2.21325	2.47598
2.35303	2.42242
2.301	2.31827
2.23126	2.38405
2.24351	2.48354
2.03951	2.63227
2.24261	2.56947
2.02734	2.32927
1.9516	2.4535
2.11904	2.4711
2.26865	2.50098
2.05718	2.29074
2.21094	2.39241
2.21416	2.50188
2.23335	2.52682
2.03394	2.43626
2.12786	2.53631
2.2536	2.46766
2.24984	2.53641
2.23867	2.31853
2.19503	2.3297
2.04746	2.39481
2.05333	2.48149
2.30142	2.47772
2.08187	2.37489
2.07834	2.53051
2.18112	2.55145
2.06745	2.5297
2.20012	2.377
2.04578	2.42185
2.08903	2.38957
2.35458	2.39158
2.18605	2.34839
2.02346	2.39249
2.19074	2.59254
2.18524	2.48072
2.34319	2.52299
2.2287	2.59543
2.1507	2.50323
2.24453	2.5164
2.23828	2.47319
2.02142	2.26054
2.15207	2.5139
2.35643	2.28257
2.26144	2.42756
2.21539	2.34354
2.25815	2.45687
2.185	2.3555
2.18709	2.44091
2.2884	2.45392
2.22308	2.49713
2.27295	2.52156
2.11074	2.38512
2.1428	2.42002
2.12288	2.46149
1.96797	2.30715
2.12961	2.45622
2.16564	2.37916
2.07286	2.37284
2.11098	2.33505
2.10625	2.41814
2.12296	2.46453
2.26791	2.50289
2.04092	2.40193
2.0543	2.48798
2.12144	2.33592
2.23578	2.50556
2.5001	2.69045
2.33271	2.4764
2.14345	2.38751
2.08983	2.47683
2.18346	2.38591
2.2499	2.32479
2.01912	2.42348
2.07145	2.50571
2.0689	2.50724
2.14108	2.40274
2.11154	2.41879
2.12952	2.34518
2.16736	2.50304
2.21431	2.43676
2.11215	2.3192
2.12376	2.51468
2.05781	2.42989
2.00212	2.35129
1.9881	2.37212
2.2683	2.31551
2.30201	2.41258
2.10584	2.19548
2.37393	2.39096
2.2282	2.2007
5.19187	5.24002
2.40025	2.42345
2.10621	2.57177
2.12129	2.48188
2.21548	2.48592
2.252	2.51048
2.23613	2.40509
2.10227	2.30587
2.21243	2.44299
2.3073	2.28782
2.25085	2.3861
2.22637	2.377
2.25868	2.38687
2.1384	2.32793
2.40559	2.68961
2.13704	2.50188
2.21045	2.23682
1.90194	2.06897
2.17787	2.37925
2.0857	2.36223
2.26274	2.43954
2.27168	2.4449
2.13673	2.27357
1.57877	1.48041
2.36214	2.52019
2.40313	2.45955
2.28256	2.40003
2.19378	2.46248
2.13793	2.38169
2.22245	2.34679
2.33484	2.41303
2.10731	2.28896
2.2752	2.49061
2.16581	2.54296
2.33661	2.37611
2.26266	2.60079
2.00917	2.40686
2.24976	2.5045
2.20939	2.45459
2.26032	2.59491
2.09453	2.1635
2.29563	2.34925
2.23334	2.48031
2.09546	2.46206
2.17204	2.34414
2.18851	2.42844
2.09458	2.11749
3.51878	2.17709
2.34234	2.40948
2.37892	2.58612
2.27686	2.67145
2.12698	2.5685
2.27319	2.5394
2.10791	2.43193
2.4186	2.54275
2.35574	2.50683
2.14472	2.3062
2.20469	2.62291
2.18266	2.24298
2.1644	2.70251
2.21553	2.53467
2.21544	2.60569
2.21185	2.39081
2.29717	2.51898
2.20888	2.28983
2.08028	1.90461
2.2692	2.42969
2.18358	2.41551
2.17887	2.50237
2.2906	2.48712
2.20606	2.53935
2.27438	2.37997
2.0929	2.39129
2.01435	2.6617
2.26291	2.64202
2.24471	2.28607
2.16882	2.35486
2.18759	2.67041
2.23687	2.612
1.86014	2.19308
2.16528	2.37397
2.02958	2.45889
2.29433	2.47334
2.26005	2.47953
2.11825	2.34796
2.34091	2.65963
2.17252	2.58633
2.18417	2.52012
2.19263	2.39537
[truncated: 23,345 more rows]

## Sheet: Ext Data Fig 1g
Extended Data Fig. 1g
Nomenclature in Secretion screen (Bard et al., Nature, 2006)			Nomenclature in current paper
Gene name	FlybaseGeneNb or HDC	Hs homolog name	Flybase identifier	Fly common name	Average robust Z-score (LD targeting screen)	Average robust Z-score (secretion screen)
Arf79F	FBgn0010348	ADP- ribosylation factor 1	FBgn0010348	Arf79F	-5.98232	-4.91
beta'Cop	FBgn0025724	beta prime COP	FBgn0025724	beta'COP	-7.15287	-5.965
comt	FBgn0000346	NSF-1	FBgn0000346	comt	-3.25234	-3.975
deltaCOP	FBgn0028969	archain 1	FBgn0028969	deltaCOP	-6.60215	-6.82
gammaCop	FBgn0028968	gammaCOP	FBgn0028968	gammaCOP	-6.70391	-5.88
garz	FBgn0033714	GBF1	FBgn0264560	garz	-4.15215	-4.12
Rab1	FBgn0016700	RAB1A	FBgn0016700	Rab1	-5.44926	-6.44
sar1	FBgn0038947	Sar1	FBgn0038947	Sar1	-5.2049	-3.23
sec23	FBgn0037357	Sec23 homolog A	FBgn0262125	Sec23	-5.53078	-4.775
Sec61alpha	FBgn0026571	Sec61 alpha 2 subunit	FBgn0086357	Sec61alpha	-3.19835	-5.155
Slh	FBgn0015816	sec1 family domain containing 1	FBgn0264978	Slh	-5.32127	-4.57
Syx18	FBgn0039212	Syntaxin 18	FBgn0039212	Syx18	-4.53181	-3.35
Syx5	FBgn0011708	syntaxin 5A	FBgn0011708	Syx5	-6.73029	-5.665
TER94	FBgn0024923	valosin- containing protein	FBgn0261014	TER94	-4.00731	-4.64
zetaCOP	FBgn0040512	zetaCOP	FBgn0040512	zetaCOP	-6.84228	-7.49
Gtp-bp	FBgn0010391	SRP receptor	FBgn0010391	Gtp-bp	0.45454	-1.475
Arf102F	FBgn0013749	ADP- ribosylation factor 5	FBgn0013749	Arf102F	-6.32754	-4.91
CG14084	FBgn0036855	BET1	FBgn0260857	Bet1	-6.10468	-5.12
CG3911	FBgn0035992	TRAPPC3 (BET3 homolog)	FBgn0260859	Bet3	-1.54645	-1.385
CG14181	FBgn0035965	Use1 homolog	FBgn0035965	Use1	-1.57499	-1.5
CG12444	FBgn0033651	NF	FBgn0033651	Ir48c	-3.57917	-2.105
CG2446	FBgn0030328	NF	FBgn0030328	Amun	-0.434879	-1.735
CG11098	FBgn0031842	ENSG000001 54305	FBgn0031842	Tango1	-4.91043	-2.125
CG11176	FBgn0030503	ENSG000001 83597	FBgn0030503	Tango2	-1.67564	-1.92
CG1796	FBgn0030365	PRL1 homolog	FBgn0030365	Tango4	-3.48102	-3.65
CG32332	FBgn0052332	KRTAP5-8	FBgn0035197,FBgn0035198	CG9130,CG9133	-0.34051	-1.05
CG32675	FBgn0052675	TMEM49	FBgn0052675	Tango5	0.449166	-3.13
CG4699	FBgn0038364	LOC284058	FBgn0262527	nsl1	-1.73407	-2.58
CG8605	FBgn0035762	Rad50- interacting protein 1	FBgn0085784,FBgn0035762	CR41379,Rint1	-4.07605	-4.97
l(1)G0155	FBgn0026664	YKT6	FBgn0260858	Ykt6	-3.89366	-3.13
cactin	FBgn0031114	ENSG000001 05298	FBgn0031114	cactin	-2.24892	-3.15
pgant6	FBgn0035375	GalNAc-T10	FBgn0035375	pgant6	0.490375	-2.855
Sse	FBgn0035627	ESPL1	FBgn0035627	Sse	-2.61596	-2.815
tun	FBgn0050084	ENH (ENSG00000 163110)	FBgn0034046	tun	-0.552086	-1.44
Pitslre	FBgn0016696	CDC2L2(ENS G000000081 28)	FBgn0016696	Pitslre	-3.33407	-2.605
CG10324	FBgn0038454	GPKOW(EN SG00000068 394)	FBgn0038454	CG10324	-0.405659	-1.76
CG11990	FBgn0037657	HRPT2 (ENSG00000 134371)	FBgn0037657	hyx	-1.32165	-1.52
CG13625	FBgn0039210	ENSG000001 37656	FBgn0039210	CG13625	-1.75765	-1.475
CG13779	FBgn0040954	SHFM1	FBgn0266666	Sem1	-3.10161	-0.845
CG15690	FBgn0038825	NF	FBgn0259222	CG42322	-1.26428	-0.735
CG18398	FBgn0032728	NF	FBgn0032728	Tango6	-1.81679	-1.7
CG2685	FBgn0024998	WBP11	FBgn0024998	CG2685	-2.18899	-1.685
CG4454	FBgn0032105	Borealin	FBgn0032105	borr	-5.01532	-1.34
CG4738	FBgn0032347	Nucleoporin 160kDa	FBgn0262647,FBgn0028700	Nup160,RfC38	-2.00904	-3.705
CG8309	FBgn0033902	ENSG000001 49100	FBgn0033902	Tango7	-3.30237	-1.91
CG8435	FBgn0034084	ENSG000001 05248	FBgn0034084	CG8435	-1.67966	-1.775
CG9667	FBgn0037550	ENSG000001 72780	FBgn0037550	CG9667	-0.592272	-1.765
l(3)03670	FBgn0010808	ENSG000001 59685	FBgn0010808	l(3)03670	-2.52792	-2.02
Klp61F	FBgn0004378	kinesin family member 11	FBgn0004378	Klp61F	-4.58544	-1.775
tsr	FBgn0011726	Destrin	FBgn0011726	tsr	-1.78891	-2.95
mts	FBgn0004177	P2AB Phosphatase 2A beta	FBgn0004177	mts	-3.01511	-2.135
CG5674	FBgn0032656	NF	FBgn0032656	CG5674	-0.200787	-1.35
CG33269	FBgn0053269	NF	FBgn0053269	CG33269	2.35211	-2.215
CG33303	FBgn0053303	RPN1 (Ribophorin1 )	FBgn0053303	CG33303	-1.1209	-1.825
CG6370	FBgn0034277	RPN2	FBgn0034277	OstDelta	-1.03661	-2.75
KdelR	FBgn0022268	KDELR1	FBgn0267330	KdelR	1.26844	-1.585
Rab11	FBgn0015790	Rab11	FBgn0015790	Rab11	0.238679	-4.58
CG3248	FBgn0031536	COG3	FBgn0031536	Cog3	-3.18503	-1.385
CanA-14F	FBgn0030758	PPP3CA	FBgn0267912	CanA-14F	1.29986	-3
dos	FBgn0016794	Gab2	FBgn0016794	dos	-1.59138	-2.135
Doa	FBgn0053553	CLK2	FBgn0265998	Doa	-1.29559	-1.475
Jon99Ciii	FBgn0003357	chymotrypsin C	FBgn0003357,FBgn0039778,FBgn0039777,FBgn0003356	Jon99Ciii,Jon99Fi,Jon99Fii,Jon99Cii	-1.86053	-1.9
Lsd-2	FBgn0030608	Adipophilin	FBgn0030608	Lsd-2	-0.80636	-2.945
M(2)21AB	FBgn0005278	methionine adenosyltran sferase II	FBgn0005278	Sam-S	-2.94177	-1.93
p130CAS	FBgn0035101	p130CAS	FBgn0035101	p130CAS	-0.328859	-3.115
pst	FBgn0035770	NF	FBgn0035770	pst	-0.723206	-1.255
puc	FBgn0004210	dual spec. phosphatase 10	FBgn0243512	puc	-0.302672	-1.375
stet	FBgn0020248	RHBDL4	FBgn0020248	stet	-5.76909	-2.505
Tektin-C	FBgn0035638	tektin 1	FBgn0035638	Tektin-C	-3.25849	-2.24
Mo25	FBgn0017572	calcium binding protein 39	FBgn0017572	Mo25	1.23872	-1.53
dmt	FBgn0016792	NF	FBgn0278604	dmt	-3.85145	-2.165
l(2)k00619	FBgn0031312	ENSG000001 83455	FBgn0031312	Tango14	-1.0556	-1.52
CG1098	FBgn0027497	NRBP	FBgn0027497	Madm	-0.0754715	-1.65
CG16918	FBgn0039574	NF	FBgn0085465	CG34436	0.458991	-1.625
CG17233	FBgn0036958	ENSG000001 59685	FBgn0036958	CG17233	-0.992093	-2.585
CG32000	FBgn0052000	ENSG000001 33657	FBgn0052000	CG32000	0.841961	-3.295
CG4835	FBgn0035607	NF	FBgn0035607	CG4835	-0.691182	-4.305
CG10007	FBgn0037971	C2orf18	FBgn0260744	Tango9	-1.35737	-0.825
CG10686	FBgn0045828	ENSG000001 05216	FBgn0041775	tral	-1.01487	-1.47
CG11517	FBgn0040622	NF	FBgn0004369	Ptp99A	-0.265705	-3.01
CG13154	FBgn0033736	NF	FBgn0033736	CG13154	-0.0597126	-1.505
CG14247	FBgn0039454	NF	FBgn0039454	CG14247	-0.532589	-1.91
CG14496	FBgn0034297	NF	FBgn0085415	CG34386	0.0146271	-1.27
CG14542	FBgn0039402	BRCA2 (ENSG00000 130724)	FBgn0039402	Vps2	-1.92519	-3.74
CG14842	FBgn0038229	NF	FBgn0085417	natalisin	-1.07528	-2.055
CG15494	FBgn0040971	NF	FBgn0265298	SC35	-0.771132	-2.015
CG15777	FBgn0029781	NF	FBgn0259150	CG42265	-1.58296	-2.12
CG17202	FBgn0038043	NF	FBgn0038043	CG17202	-0.609613	-0.725
CG17304	FBgn0038267	NF	FBgn0266756	btsz	-0.286215	-2.33
CG1841	FBgn0030330	Galectin-3 binding protein	FBgn0030330	Tango10	-0.475813	-4.045
CG18445	FBgn0033476	OACT2	FBgn0033476	oys	-3.87142	-1.485
CG30404	FBgn0050404	C2orf33 (ENSG00000 168958)	FBgn0050404	Tango11	-2.11144	-1.515
CG31052	FBgn0051052	NF	FBgn0263390	Nha2	-1.96819	-1.9
CG31291	FBgn0051291	ENSG000000 54282	FBgn0266566	CG45105	-2.62386	-1.66
CG31763	FBgn0051763	NF	FBgn0262475	bru-2	-1.02987	-1.545
CG31775	FBgn0028537	NF	FBgn0260954,FBgn0028537	CG42586,CG31775	0.8492	-2.41
CG31781	FBgn0051781	NF	FBgn0051781	CR31781	-0.289914	-3.605
CG32632	FBgn0052632	TPST1	FBgn0086674	Tango13	-1.12462	-1.615
CG32797, CG32733	FBgn0052733, FBgn0052797	NF	FBgn0052733	CR32733	-3.05344	-1.7575
CG3838	FBgn0032130	NF	FBgn0032130	CG3838	-1.5678	-0.915
CG5174	FBgn0034345	TPD52L2	FBgn0034345	CG5174	-0.0125167	-2.935
CG7214	FBgn0031940	NF	FBgn0031940	CG7214	-4.17231	-4.02
CG7282	FBgn0030967	NF	FBgn0085451	CG34422	-3.24353	-1.36
CG8929	FBgn0034504	NF	FBgn0034504	CG8929	-0.402089	-3.655
CG9119	FBgn0035189	PTD012 (ENSG00000 182919)	FBgn0035189	CG9119	-0.20203	-4.915
