# Supplementary material for: Identification of two pathways mediating protein targeting from ER to lipid droplets
Source: Nat Cell Biol. 2022 Sep 1;24(9):1364–77. doi: 10.1038/s41556-022-00974-0 (PMC9481466; doi:10.1038/s41556-022-00974-0)
Supplement: Source Data Extended Data Fig. 2 — Statistical source data. [file 41556_2022_974_MOESM19_ESM.xlsx]

## Sheet: Ext Data Fig 2b
Extended Data Fig. 2b
Gene:	Sec12		Sar1		Sec16		Sec23		Tango1		GCC185		Golgin245		Rab1		Rab8		Rab18		Trs20		Trs23		Bet5		Trs120		Rint1		Zw10		Syx5		Syx13		Syx18		Membrin		Sec20		Bet1		Use1		Ykt6		Sec22
RNAi:	Control	Target	Control	Target	Control	Target	Control	Target	Control	Target	Control	Target	Control	Target	Control	Target	Control	Target	Control	Target	Control	Target	Control	Target	Control	Target	Control	Target	Control	Target	Control	Target	Control	Target	Control	Target	Control	Target	Control	Target	Control	Target	Control	Target	Control	Target	Control	Target	Control
	0.78135	0.10651	0.78296	0.02991	0.86201	0.09593	0.63072	0.12874	0.77866	0.10827	0.91781	0.13196	0.83799	0.11656	0.76628	0.04758	0.82188	0.04327	0.80253	0.02165	0.87515	0.09125	0.63613	0.02214	0.74612	0.00919	0.77215	0.1048	0.9206	0.26522	0.80673	0.07984	0.78041	0.0751	0.83971	0.03332	0.86803	0.10353	0.77593	0.03064	0.93456	0.05687	0.88013	0.09558	0.82038	0.01943	0.89948	0.01098	0.65509
	1.78929	0.17862	1.41543	0.07232	1.51475	0.32938	1.61624	0.26184	1.51256	0.35121	1.34168	0.36084	1.48757	0.24679	1.49813	0.08318	1.42841	0.06407	1.53819	0.05158	0.78043	0.13849	1.66733	0.04937	1.72917	0.02059	1.5913	0.22757	1.06657	0.33545	1.59126	0.20377	1.75836	0.22163	1.6513	0.09577	1.69024	0.27729	1.56981	0.07278	1.44886	0.10637	1.70251	0.15785	1.54789	0.02996	0.79903	0.00631	1.79284
	0.71528	0.09205	0.90234	0.02968	0.76586	0.07689	0.98097	0.14219	0.84906	0.11989	0.81208	0.14293	0.80221	0.13441	0.87109	0.04006	0.85181	0.04484	0.81008	0.02285	1.46413	0.09128	0.94283	0.0219	0.77509	0.00561	0.81386	0.08457	1.01844	0.32072	0.77899	0.06372	0.72874	0.07113	0.72118	0.04699	0.68158	0.0872	0.82098	0.02769	0.73852	0.05479	0.66737	0.06835	0.78749	0.00929	1.39138	0.00876	0.85145
[truncated: 1 more columns]
