# Supplementary material for: Identification of two pathways mediating protein targeting from ER to lipid droplets
Source: Nat Cell Biol. 2022 Sep 1;24(9):1364–77. doi: 10.1038/s41556-022-00974-0 (PMC9481466; doi:10.1038/s41556-022-00974-0)
Supplement: Source Data Extended Data Fig. 3 — Statistical source data. [file 41556_2022_974_MOESM20_ESM.xlsx]

## Sheet: Ext Data Fig 3c
Extended Data Fig. 3c
RNAi:	Sec12-3'UTR	Sec12-3'UTR	Sar1-3'UTR	Sar1-3'UTR	Sec23-3'UTR	Sec23-3'UTR	Rab1-5'UTR	Rab1-5'UTR	Rint1-3'UTR	Rint1-3'UTR	Syx5-5'UTR	Syx5-5'UTR	Bet1-5'UTR	Bet1-5'UTR
Overexpression:	Halo	Halo-Sec12	Halo	Sar1-Halo	mC	Sec23-mC	Halo	Halo-Rab1	mC	mC-Rint1	Halo	Halo-Syx5	Halo	Halo-Bet1
	0.954683	1.60113	0.994504	1.71124	1.05443	1.85254	1.15118	2.27741	1.12398	1.25371	1.43692	2.9485	1.02775	1.47529
	1.13116	2.45332	1.07458	2.50939	1.31407	1.7694	0.910366	1.851	1.13381	3.15025	1.03359	2.02186	1.03486	1.88174
	2.13801	2.54792	0.875344	1.65019	0.73476	2.36103	0.981439	2.41114	1.06864	1.76183	1.09596	1.54193	0.975141	2.1828
	0.962974	2.70206	1.19762	1.46164	0.955122	4.90851	1.32897	2.78872	1.21103	2.03682	1.20931	1.33528	1.27273	2.35308
	1.13995	3.11034	1.39515	1.88606	1.03818	3.42205	1.17733	2.75057	1.15764	1.64489	1.1325	2.54361	0.80966	1.03812
	1.00478	2.91461	1.09445	1.8412	0.87978	1.87089	0.870549	3.01959	1.20236	1.51083	1.24768	3.01977	1.18138	1.05062
	1.74479	1.54615	0.908578	2.73473	1.63862	2.23131	1.04451	2.5024	2.41476	1.78368	1.10142	2.42225	1.13568	1.93023
	1.00444	3.63342	1.05085	1.79165	1.68692	2.30943	1.26996	1.62463	1.07707	1.30768	1.22313	1.65754	0.921165	1.97856
	0.898825	2.04184	1.17908	2.33037	0.852926	3.28885	1.02482	1.7191	1.13511	2.90461	0.881617	2.56787	1.16743	2.32813
	1.25667	2.24544	1.11326	1.85139	0.926375	3.32734	1.291	3.98498	1.0556	1.6711	1.04819	4.14433	0.956875	2.99776
	0.862903	1.67687	2.22158	2.09789	1.47891	2.91567	1.1543	2.79968	1.15879	3.37316	1.05327	1.91818	0.934113	4.00214
	1.51559	2.28059	0.917349	1.45298	1.15806	4.35202	1.1186	3.62335	1.18006	2.47525	1.41944	1.58322	1.27484	1.70465
	1.01024	1.87818	0.971152	1.3936	1.40275	1.6479	1.2649	2.57802	1.15625	1.78265	0.959733	2.38028	0.890001	2.64432
	0.897458	1.70489	0.913763	1.7871	0.885318	3.70759	0.875822	2.05895	1.5653	1.11377	1.46823	2.98815	1.46423	3.58878
	1.07904	5.06776	1.54847	1.71067	1.1982	1.87866	1.21973	1.95465	1.16	1.61706	0.922876	1.51308	0.916909	2.08391
	0.912159	2.07409	2.12841	1.65963	0.880441	1.62642	1.41471	2.44369	1.30118	1.96362	1.26167	2.87956	2.13738	1.80367
	1.05271	1.82633	1.4829	2.0738	0.977503	1.83529	1.05572	2.77865	1.10828	1.70591	1.29561	2.07865	0.947267	4.28237
	0.809683	4.33779	1.01908	2.16433	0.89011	1.45568	0.997249	2.63387	1.01548	3.10899	0.985973	1.78607	0.972596	4.09863
	0.979187	2.43499	0.916681	1.2504	1.16266	1.8769	1.55423	2.12408	1.05405	1.16163	1.00689	1.70307	1.13933	1.6615
	0.977743	1.80195	0.985535	2.45407	0.916825	3.29255	1.0655	2.48112	1.48289	1.7857	1.19299	1.51614	0.806214	3.10182
	1.38745	3.75862	0.896922	1.61326	1.02276	2.62912	1.35698	3.17447	1.11579	2.1648	1.0361	1.68623	1.15584	2.22456
	1.08232	1.95789	0.952955	1.62433	1.05998	2.0691	1.12712	1.71338	1.16814	1.1641	0.917789	1.73351	0.941708	1.74328
	1.18876	1.2143	0.917876	3.41521	1.03329	5.04701	1.11828	1.89806	1.43423	4.89932	1.62173	2.6996	1.16874	2.74129
	1.28626	2.00102	0.926173	2.34612	1.05995	0.996281	0.999626	2.13725	1.11419	1.92786	1.11016	2.13657	1.03598	1.66177
	1.11754	1.49392	0.940287	2.6442	0.99477	2.5197	0.950519	1.55835	0.983488	2.4995	1.13292		1.06313	1.7977
	1.59685	2.5436	1.17286	3.4834	1.30802	4.43393	0.922055	2.46039	1.26239		1.22138		1.031	6.80916
	0.879004	2.24932	0.963357				1.28786	2.35804	1.45066		1.21511		1.06785	1.55464
	0.938607	1.91671					1.45634	3.61703	1.71608		1.02488		1.65419	2.61895
	1.20614	3.18981					0.928609	2.61012	1.07693		1.69585		1.07804	2.25813
	0.988994						1.07258	2.54183			1.35111		1.00493	3.65846
							1.07856	1.20832			1.02376		1.48233	2.38121
							1.05704	2.10581					1.13417
							1.16742	2.01207
							1.04274	3.92834
							1.12213	4.53805
							1.07943	2.01831
							1.03405	1.78842
							1.29884	2.52527
							1.02845	2.50755
							0.918953	0.999149
							1.05927	2.98061
							1.11261	2.11043
								1.36583
								1.77689
								1.80574
								2.81119
								1.14142
								2.82372
								2.46634
								3.69873
								2.02285
								4.26687
								2.64872
								3.67457
