# Supplementary material for: Identification of two pathways mediating protein targeting from ER to lipid droplets
Source: Nat Cell Biol. 2022 Sep 1;24(9):1364–77. doi: 10.1038/s41556-022-00974-0 (PMC9481466; doi:10.1038/s41556-022-00974-0)
Supplement: Source Data Extended Data Fig. 4 — Statistical source data. [file 41556_2022_974_MOESM21_ESM.xlsx]

## Sheet: Ext Data Fig 4b
Extended Data Fig. 4b
Overexpression	Halo	Sar1-T34N	Rab1-N124I	Syx5-1-445	NSF-E329Q
	2.89169	0.909628	0.985451	1.49001	0.999235
	4.16932	1.02649	1.19585	1.6673	1.1667
	1.33241	1.41029	1.74601	1.16968	1.15926
	2.40174	0.973821	1.8531	1.12733	1.05056
	5.02693	0.992387	1.33617	0.996515	1.23667
	1.91992	0.937433	1.29899	1.1082	1.11454
	2.14791	0.966841	1.39564	1.18044	0.934261
	2.47164	1.26447	0.864507	1.09575	1.04312
	2.27772	1.11326	1.03771	1.0692	1.07628
	2.72952	0.972631	1.16566	1.00107	0.984223
	2.39688	1.36067	1.63878	1.03703	1.41591
	1.57396	1.08787	0.982718	1.02573	1.30166
	3.73382	1.00612	1.40083	2.18144	1.33694
	1.26312	0.872955	1.02323	1.26138	1.84347
	2.30554	0.97487	1.3643	1.37273	1.22493
	3.21495	1.0455	1.14286	0.997479	1.7155
	4.7634	0.968085	0.943482	1.05789	1.23394
	3.19325	1.01042	1.17273	1.41685	1.12564
	1.76055	1.02677	1.50149	1.14898	1.13551
	2.41759	1.60471	1.10877	1.12423	1.515
	2.15746	1.06269	1.78481	1.88042	1.56152
	2.0299	1.17228	1.8856	1.2947	1.39289
	1.82454	0.91339	1.14871	1.4391	1.30809
	2.59327	1.15106	1.38553	1.75753	1.24368
	2.68004	1.08803	1.35942	1.33151	1.79347
	1.53232	1.05084	1.27903	1.51179	2.36694
	1.76637	1.22532	1.13314	1.41231	1.28128
	5.53823	0.925041	1.32655	1.67804	1.69211
	1.60679	0.948466	1.07641	1.08914	1.8762
	3.56291	1.04922	1.29897	1.24226	1.21945
	2.96288	1.6606	1.29107	1.9453	1.272
	1.60563	1.28107	1.28594	1.85821	1.9404
	1.67289	1.02672	1.42741	1.62288	1.18803
	4.44213	1.65218	1.01057	1.30725	1.38184
	3.14976	1.33188	1.26118	1.96629	1.51111
	3.09338	1.24092	1.20876	1.69124	1.69149
	3.58186	1.54266	1.52391	1.11955	1.70066
	2.67676	1.2739	1.33688	1.29608	1.30172
	2.00484	1.53845	1.24949	1.39456	1.95573
	2.47116	0.949696	1.47003	1.22474	1.24575
	2.4873	1.12838	1.33954	1.14992
	1.38707	1.14562	1.19829	1.23281
	2.61467	1.16049	1.06643	1.81062
	2.36033	1.02557	1.22242	1.35638
	3.32933		1.34923	1.30831
	2.36951		1.31245
	2.37317
	1.99408
	1.55089
	2.28908
	2.62299
	2.60575
	3.62795
	1.31601
	1.93238
	3.77799
	4.13615
	2.05229
	3.29
	2.87686

## Sheet: Ext Data Fig 4c
Extended Data Fig. 4c
Pre-oleic acid loading
Time (s)	LacZ	LacZ	LacZ	LacZ	LacZ	LacZ	LacZ	LacZ	LacZ	LacZ	LacZ	LacZ	LacZ	LacZ	LacZ	LacZ	LacZ	LacZ	LacZ background	LacZ background	LacZ background	LacZ background	LacZ background	LacZ background	LacZ background	LacZ background	LacZ background	LacZ background	LacZ background	LacZ background	LacZ background	LacZ background	LacZ background	LacZ background	LacZ background	LacZ background	Rab1	Rab1	Rab1	Rab1	Rab1	Rab1	Rab1	Rab1	Rab1	Rab1	Rab1	Rab1	Rab1
0	104.55	105.7	97.8048	97.8905	103.957	100.308	101.914	101.258	102.82	107.602	112.304	110.519	100.657	104.421	100.258	108.07	101.693	103.79	110.636	107.884	98.5753	104.408	108.614	100.308	106.094	100.622	100.478	101.871	107.653	97.8481	103.253	102.924	104.303	104.472	110.774	101.256	103.764	107.018	110.885	101.963	101.263	103.322	105.828	101.472	104.253	103.286	101.516	107.603	103.649
2	99.6517	102.687	95.6044	97.8871	99.8916	95.9066	99.6311	97.1282	98.5032	99.612	99.7063	102.664	101.066	98.7001	99.0676	100.073	97.7943	102.538	102.984	101.454	98.6033	102.5	100.747	95.9066	101.899	101.509	98.4422	99.8482	101.2	101.883	100.051	100.832	98.7404	97.6663	101.662	96.1349	99.5435	101.186	99.2249	97.4462	99.6212	102.07	100.681	99.0411	96.6719	97.9926	100.709	102.367	101.93
4	100.587	100.758	99.103	98.5342	100.859	101.971	99.8778	99.3333	97.2468	99.6746	96.4519	99.7715	100.725	97.3228	100.568	97.2285	98.4724	98.9321	97.2378	97.6019	97.0388	98.7815	97.8	101.971	97.7749	103.174	99.436	102.865	97.4749	101.674	101.205	98.8063	97.8391	97.3346	97.7276	103.092	101.995	98.3396	96.5174	97.201	99.5773	100.524	98.4372	99.0183	101.185	101.5	102.312	98.7772	103.266
6	99.9994	96.4448	102.328	102.672	100.33	104.385	100.141	100.732	99.5926	99.0047	95.4601	91.437	98.193	99.8962	100.549	98.3805	101.603	97.1581	96.3239	94.558	101.641	97.8235	96.2942	104.385	96.7467	100.963	99.4308	98.1482	95.5536	99.1213	98.0823	97.1047	100.283	98.8402	93.768	102.903	98.4667	97.2862	96.3833	99.9951	100.607	96.916	98.4286	99.0356	97.4533	98.8958	100.992	95.4601	97.5575
8	95.2122	94.4104	105.16	103.016	94.9631	97.4299	98.4359	101.549	101.838	94.1065	96.0775	95.6087	99.3592	99.6596	99.557	96.2478	100.438	97.5811	92.8179	98.5018	104.141	96.4871	96.5454	97.4299	97.4855	93.7333	102.213	97.2681	98.1195	99.4736	97.4087	100.332	98.834	101.687	96.0687	96.6138	96.2308	96.1703	96.9892	103.394	98.9308	97.1687	96.6257	101.433	100.436	98.3253	94.4721	95.7928	93.5967
10	11.1245	11.8479	13.0441	10.4249	11.637	16.9096	10.5323	14.8417	13.5911	10.6042	9.86645	12.5485	15.7672	10.9973	15.0929	12.6944	12.3299	19.252	89.7726	94.7622	97.0335	92.7693	94.0448	16.9096	97.4137	91.3834	92.7254	91.4978	95.764	89.3032	93.6274	86.6276	82.348	99.1951	90.0879	82.4494	19.5724	14.2451	12.242	10.9191	11.0552	16.1643	14.5453	10.0421	13.6699	11.2446	11.8039	14.4902	19.4784
12	13.9313	14.4199	16.9337	12.6833	13.582	19.3184	12.7803	19.2778	16.0407	12.4768	11.7637	15.5392	18.4684	13.9532	18.3795	15.5925	15.1305	24.0585	92.201	94.6614	95.9358	90.3377	91.7546	19.3184	95.6232	89.7022	90.9843	90.4516	93.5775	89.5879	88.3677	83.7471	77.1958	92.9628	89.7015	77.9138	22.3177	16.3801	13.2153	13.6552	13.4569	17.9255	18.1861	13.123	17.6613	13.5831	14.6424	18.2799	24.6563
14	17.6102	18.931	21.6523	16.2507	17.9937	24.9944	16.8881	24.417	20.4191	16.4839	16.5241	20.6212	24.0714	18.1087	23.8294	20.5567	19.7357	29.2459	96.7861	97.027	92.3875	89.7742	91.0445	24.9944	96.6165	91.3863	93.1394	86.7573	91.8965	84.9066	86.9238	80.2973	80.1356	94.225	90.8746	76.5533	27.5312	22.54	15.7827	17.925	17.9081	20.51	23.2884	17.8515	22.3112	20.6067	19.5555	24.2641	29.7706
16	20.9601	23.293	29.2072	20.5669	21.9777	27.5202	19.4518	28.3715	23.8903	19.7042	20.8893	24.1895	27.782	21.1826	28.401	24.5126	24.1676	34.0047	94.3161	91.5036	96.8399	89.8392	94.1792	27.5202	94.31	87.9052	88.1423	85.6397	94.9206	85.5175	87.5581	80.111	85.745	92.442	92.6363	75.1961	31.9799	25.7082	20.05	22.7686	20.2792	22.5012	27.102	21.9189	27.6764	25.1533	25.0372	28.4798	34.9562
18	24.3643	25.5602	31.7433	23.4089	24.866	31.2081	21.7842	30.2316	28.6726	22.8913	26.2705	28.4995	31.9826	24.8591	31.4906	28.6273	30.2279	37.8316	90.7133	89.8063	96.3989	92.4901	94.4585	31.2081	92.5694	89.5142	86.5991	85.6391	97.0435	90.0852	85.5172	80.4789	82.5282	91.1687	86.0869	74.4703	35.0531	29.349	23.3398	24.2957	22.9893	24.2106	30.0518	25.2891	30.5646	27.6776	26.8234	30.034	37.271
20	25.568	28.2048	35.2432	27.2797	26.9623	33.1269	24.2385	33.7099	31.8386	25.168	27.7964	31.2704	35.5411	29.2385	35.444	30.2135	33.6616	40.8347	85.7443	88.0614	94.3305	90.4087	95.7858	33.1269	90.3282	95.052	91.2957	91.3802	92.081	89.0164	85.7472	78.3734	78.2586	94.005	83.6093	73.8686	37.2253	32.0533	27.4657	27.0889	24.9606	25.079	34.8298	27.1557	33.98	32.6135	29.3167	32.2439	40.4712
22	28.919	30.8138	36.2355	31.3133	30.8957	36.0368	25.8377	38.0894	33.0211	26.3234	31.1208	32.0946	38.0485	32.1953	37.5923	32.3371	36.7899	43.0212	89.4009	88.0096	91.7188	88.3732	96.4096	36.0368	90.7702	92.2893	93.5902	87.5366	92.78	85.6537	84.6762	79.0254	76.3245	93.204	87.6278	70.8208	39.3871	35.1654	28.7406	28.6776	27.9231	25.7678	39.1797	27.7682	39.3725	35.4442	31.5947	32.8041	40.3915
24	31.861	36.1958	37.3246	32.1475	31.9828	39.8037	27.8918	40.2207	36.0621	27.4957	33.0589	33.5647	39.513	34.6708	40.7424	34.5905	38.3986	43.9686	86.6582	87.9279	95.3787	89.9457	89.3143	39.8037	91.0409	92.5924	90.9575	89.2698	92.0968	91.6208	83.4077	78.3751	75.3192	92.7707	83.3717	71.2242	42.5713	38.3747	30.9183	30.2956	29.593	27.6927	42.3	29.4726	43.5209	38.5665	32.747	35.3543	39.7741
26	31.8625	39.2496	36.5519	32.1662	32.7854	43.2157	29.7549	42.032	37.0877	27.818	35.7546	35.0859	40.4439	36.2515	44.3695	36.3578	41.4144	46.7058	88.481	90.2592	94.5534	89.8317	87.7636	43.2157	90.6635	83.3132	91.2784	89.5212	89.6356	90.6458	83.4614	79.0764	73.7912	95.1577	82.9673	69.2441	41.481	41.2015	33.3199	31.2313	32.5046	28.6866	41.0606	30.9793	45.5993	40.4459	35.3041	35.472	41.2675
28	35.1978	38.9058	37.3383	32.3183	37.3707	41.0679	31.1535	43.8554	37.358	29.6573	36.7429	38.0614	41.3189	40.6181	44.9222	39.0868	41.9599	45.2857	85.0328	91.896	92.5073	89.5071	87.3318	41.0679	91.2788	79.2363	90.5018	91.5877	87.1501	91.9394	83.6309	73.9775	71.7386	97.6145	82.6262	73.7418	43.7281	41.3133	36.7789	32.6118	33.0242	30.6306	42.7552	32.1471	51.4348	42.5103	36.7048	34.6563	41.9477
30	35.5438	41.2237	38.7921	33.3749	37.1499	41.4061	31.9063	47.043	36.3824	30.7621	37.9515	37.8536	43.1794	42.9935	42.1257	39.821	42.9445	46.8954	87.1662	91.3891	92.1961	89.0876	87.1483	41.4061	90.5046	78.4993	91.4601	89.257	88.4447	87.4854	83.5127	72.5571	73.1839	95.3045	83.4516	70.3662	43.851	42.61	38.276	33.6776	33.2287	31.2966	43.1079	33.0286	50.1818	43.5595	38.1737	35.9231	45.5837
32	39.0855	41.7875	42.115	33.0864	41.1249	41.349	33.9024	48.1413	37.8446	33.7505	37.1242	38.0751	44.8795	41.6226	42.3223	41.305	42.5798	49.7859	84.4497	90.4925	90.8121	90.1479	91.1752	41.349	88.3834	79.7123	89.6302	89.9506	89.5734	86.1084	83.3019	76.6621	70.4569	94.8076	79.1336	69.1116	45.2116	42.6275	41.1571	34.0953	35.9516	30.9886	43.6508	34.3944	52.3716	46.4181	40.3457	37.1677	46.261
34	38.8401	43.3493	42.5432	34.1846	43.5038	46.0702	35.4369	49.8627	39.7643	34.3811	39.126	39.3421	44.3419	42.8404	43.0401	41.4	44.5313	52.6261	83.9984	91.2242	93.5915	88.1884	93.185	46.0702	88.8168	76.3813	87.4396	87.4558	88.8776	82.8657	83.3143	74.9553	72.6157	93.8461	73.5988	66.3726	45.4619	43.8768	43.8058	36.9283	36.8567	32.2833	44.629	35.0955	54.879	48.2308	40.9834	37.4744	46.5003
36	39.8126	44.9554	43.2651	37.4939	47.4083	45.5176	36.0529	49.3631	39.9541	37.458	39.4054	42.2413	46.1337	44.2396	43.5386	43.6165	43.445	53.9356	80.2661	88.8389	89.22	94.5293	96.5483	45.5176	86.2332	76.5066	86.7214	85.7226	89.2757	86.2144	81.6696	71.1453	70.6107	94.5767	72.5558	64.871	45.7191	44.2941	43.5613	37.2944	37.9891	33.7904	46.7545	35.4013	58.024	47.6244	43.0016	36.8302	45.3451
38	40.0636	45.7646	44.468	39.7989	46.8476	46.4122	36.1957	50.5632	40.0201	38.1219	39.5943	43.6395	46.5661	45.3722	43.1406	44.3303	44.8987	54.9162	77.3519	89.0125	95.3686	89.3964	95.1705	46.4122	86.179	74.2508	84.0061	85.426	92.0594	85.663	79.9773	69.7565	66.6869	91.8547	68.5839	64.4235	46.3687	44.5523	43.7069	38.2618	37.0134	33.8256	45.8049	34.6713	58.2186	44.6737	45.5153	37.5234	47.7921
40	43.0607	44.5185	42.7364	40.1355	49.4703	49.7261	38.4736	49.9051	42.4908	39.8942	41.0559	46.8341	46.2437	45.8315	45.4403	46.1101	44.4056	56.0995	81.4552	89.512	96.2358	90.0111	92.7104	49.7261	85.7673	73.7277	85.2081	86.1337	92.3515	82.793	77.8046	69.8732	67.9083	85.629	68.416	62.0819	44.8303	44.5987	46.2559	40.5158	38.4519	34.6169	47.1504	34.9278	55.5951	44.6514	48.3789	37.7973	47.0436
42	46.4783	46.5016	42.6559	39.7784	48.1293	52.1507	38.8952	48.5715	45.0122	39.0263	41.1446	47.7318	46.5812	47.0566	44.915	47.4442	45.1	55.1861	81.7667	92.4015	92.1422	89.8179	88.8458	52.1507	84.016	75.8953	86.3602	87.7064	89.1874	80.4707	77.4263	72.7876	71.1534	81.5037	67.8688	61.5136	47.0037	46.6838	44.9105	41.119	38.3199	33.7367	46.7487	35.3046	58.8138	46.2546	50.4213	41.0712	47.8968
44	47.8485	47.0536	42.5846	42.8067	51.7788	52.037	40.4077	51.5265	47.2137	41.6315	41.5863	46.7784	47.9265	49.0561	43.7414	49.876	45.691	56.6199	80.0095	88.4135	92.5881	92.7942	87.9284	52.037	83.7832	73.6629	85.6752	83.1363	87.8182	77.7407	79.6047	79.7284	71.9305	82.4001	66.0868	59.1155	48.0106	47.0218	45.8795	40.1694	39.8961	32.7825	46.084	34.6117	58.9922	50.0607	49.3764	41.1556	48.2347
46	46.995	45.9303	41.3904	40.7737	52.2097	47.9242	41.8387	54.5545	47.4646	40.3749	44.3842	47.3945	50.6142	50.0436	44.6401	51.2742	45.5451	54.5832	77.5777	87.9289	88.1652	94.0144	86.2348	47.9242	82.7178	74.4041	86.2041	79.8186	85.9837	76.818	80.2881	76.481	69.3878	81.9097	66.7104	61.8678	45.1454	45.87	45.1365	39.7625	42.8023	32.6346	44.9954	35.3961	56.4781	47.7933	50.264	40.3583	47.6937
48	45.5036	46.1284	42.9105	39.8945	52.7734	48.0727	43.0795	53.067	45.3123	43.582	43.8032	46.8331	53.5556	50.5147	44.9333	52.7737	47.5776	54.5393	73.1908	86.3845	89.8394	94.568	85.2123	48.0727	81.5386	75.925	82.1509	78.2785	82.6319	77.287	81.3161	73.6609	70.6581	77.2088	68.1337	61.069	44.4567	45.8007	47.4324	40.7483	42.5203	32.4707	47.8609	36.2417	55.5298	48.9491	50.4439	40.4866	47.7976
50	45.8614	46.6356	43.6632	41.8685	51.5086	47.4201	43.3069	52.521	48.3922	45.629	45.0104	45.1157	53.4782	53.2155	46.2489	52.5104	47.2402	56.1119	77.9263	88.9316	89.1812	94.1952	81.8393	47.4201	81.9053	76.3301	81.3767	78.1051	79.9774	75.1357	79.5558	73.2813	70.1225	78.1503	68.0911	63.5896	44.7158	45.9066	47.0272	43.2409	40.3439	32.9046	46.7208	37.4591	55.4629	50.9218	48.922	42.1754	49.279
52	45.7386	46.4898	45.4457	42.4731	50.065	49.835	43.7409	53.5239	50.0166	42.8144	45.423	44.8113	53.1098	56.2912	45.873	51.3736	48.1897	57.7279	77.4754	84.5108	87.0717	95.854	83.406	49.835	79.2951	74.8669	79.4801	76.901	82.4391	79.0322	78.9153	74.7021	68.6058	75.4445	68.2136	66.1139	46.124	45.2304	48.3365	46.2608	38.9359	33.0055	48.2714	38.3531	56.9764	51.4684	48.637	40.5089	47.9473
54	45.2591	47.8976	48.8202	42.1232	49.7612	55.3456	44.441	57.7572	49.4476	43.2551	45.9911	46.5752	54.5324	57.0219	47.9257	53.4486	46.9819	56.5271	75.8314	87.9978	85.5123	94.6376	84.8018	55.3456	77.6448	74.2906	77.3526	80.1332	80.5284	75.7148	78.1777	76.4167	68.3804	74.1813	67.8984	65.0382	47.2498	44.2099	47.2008	46.3484	38.6924	33.4707	49.3069	37.5811	52.4866	51.5014	48.135	39.8904	48.4746
56	47.8421	53.2381	48.5103	44.235	50.5074	54.8269	46.0806	55.669	49.9243	44.6535	48.3964	46.3984	53.6151	57.5401	47.2521	54.4723	47.7365	55.7461	76.6095	89.8942	89.3805	92.3128	85.9853	54.8269	77.5213	75.5662	74.3323	78.7088	78.1004	72.554	80.9276	75.5741	69.629	75.3081	65.6867	63.0107	47.9611	42.8381	47.3275	46.1012	40.1359	33.3777	47.8242	36.6148	54.425	49.742	49.2943	40.0087	49.4077
58	47.2213	52.5436	49.1109	43.5542	50.1098	53.0126	45.6839	56.7141	52.3557	43.9558	48.5527	48.6348	53.6199	57.8743	47.1772	54.9936	46.4623	55.771	72.7744	87.3336	88.6655	90.2579	84.0255	53.0126	77.9534	75.4134	75.0251	80.511	79.2555	73.0376	82.0337	76.9645	72.0868	73.1183	61.9443	59.8295	45.0241	42.3848	48.6996	46.7989	39.3119	31.5821	48.2852	36.9571	54.2876	49.2364	49.9096	40.3434	51.1909
60	48.4302	52.4578	49.5625	45.2616	50.4734	49.1765	46.8142	55.3864	51.7823	46.0246	46.9997	48.5654	53.6672	56.1749	45.8642	53.1738	46.3926	55.4046	69.4926	86.6935	84.9596	88.2627	82.894	49.1765	77.1991	76.8658	73.8905	83.416	78.1621	77.1734	80.9186	72.2201	70.2316	74.0307	64.3524	62.4468	47.0105	42.582	48.4568	47.1305	38.6018	32.9658	49.4955	36.4237	53.9842	48.6825	50.9408	40.2698	51.4667
62	48.2817	52.5353	46.8593	44.9498	50.0023	47.9939	46.7574	53.8657	52.6716	43.8435	48.306	49.6465	53.6508	57.8432	43.9301	52.2302	44.7262	54.5546	65.3815	86.0068	84.4651	88.403	80.0389	47.9939	77.7319	79.2728	73.5371	80.8638	81.5095	74.918	81.6525	70.3062	69.3775	71.7147	66.36	61.9987	45.4362	44.345	47.786	48.5187	38.315	33.3487	48.796	36.5025	53.9197	48.5593	50.8532	41.624	51.2758
64	48.5028	55.3543	47.0251	48.4068	51.3819	44.966	46.7663	54.5949	50.696	45.3042	48.6735	52.3715	54.1063	58.8849	45.4057	54.2963	46.9525	54.3023	63.5338	83.4249	82.9235	87.8393	81.5792	44.966	78.6066	80.247	72.8534	75.6718	80.2809	75.137	79.3936	74.7182	67.9332	69.7526	65.1505	61.8343	48.5486	43.7257	47.3155	48.1912	39.5949	34.6772	46.1292	37.6012	54.0901	47.4613	49.3354	41.3285	52.7614
66	48.4009	53.8223	45.9978	47.6925	49.7067	44.5484	47.4615	54.0535	50.2192	44.8359	47.9594	52.1046	56.2604	59.1163	45.2025	55.3329	46.9199	56.1017	63.3932	79.7937	85.3211	87.0704	77.0431	44.5484	77.4415	78.0546	71.6398	73.968	75.5008	73.3421	78.1153	75.1556	65.73	70.0289	64.1369	61.7126	48.1696	44.861	48.703	45.7219	39.0135	34.2626	46.9426	37.4066	55.2944	46.3379	49.2298	42.4263	49.7594
68	50.4893	52.4401	44.2887	47.419	49.9933	45.2907	47.9586	54.3164	48.5728	44.1516	50.3911	50.5498	56.1237	55.7165	45.4965	56.4683	48.4639	56.8821	62.4579	81.4514	84.7465	87.8589	74.7535	45.2907	79.2485	77.0689	72.8109	75.0097	75.3415	75.0452	77.0819	71.3919	67.013	68.3148	63.2078	59.6401	48.9773	43.9222	48.0555	47.0333	39.0507	33.7899	48.5204	38.4304	53.3018	46.8427	50.3836	41.3609	48.0914
70	52.4021	51.383	45.5408	48.387	48.058	45.5135	48.395	54.376	48.6015	43.267	48.1778	53.4384	57.0974	56.9831	47.1527	55.6985	50.0376	53.5605	61.3572	82.7609	84.093	84.9555	76.8363	45.5135	80.2366	77.7664	73.4667	74.7876	77.9657	74.954	73.8585	70.659	65.5911	69.4811	60.3225	63.0009	49.5718	44.584	46.1442	47.6358	41.459	34.2993	48.3839	36.8889	51.7437	48.8796	50.9213	39.0323	50.0068
72	50.5604	50.9844	45.5019	48.1667	49.7803	48.8977	48.6034	54.1103	47.1291	44.2877	50.0014	52.9762	58.0127	57.1584	46.9768	55.1899	51.2476	54.6727	60.1827	81.0833	83.6283	83.3695	74.6639	48.8977	78.4488	76.3762	73.9355	75.2686	79.9719	71.9487	72.3809	70.8303	62.4774	67.1816	61.7237	61.6295	48.4938	45.2361	47.4526	46.2097	40.8389	33.9265	47.1532	37.0359	50.0001	50.3946	49.9912	42.5541	48.4795
74	51.3054	53.8253	44.9586	49.3688	50.8758	46.0862	49.039	52.486	46.822	45.6263	49.3905	50.7971	58.4803	56.6925	46.1806	54.7785	51.8777	57.3047	59.748	80.8474	84.8999	79.9466	74.5817	46.0862	77.7583	75.8422	75.6611	79.0397	79.2982	70.9089	69.7254	69.6405	64.9056	65.8186	62.3926	62.1815	48.5603	46.5719	49.6234	46.066	40.3208	34.2669	46.921	36.9409	47.3688	50.9166	47.7706	44.188	51.3505
76	50.9885	53.9154	42.5471	49.3099	52.9405	45.3038	48.3559	52.1337	48.9054	45.9634	48.7548	48.8249	58.6765	57.6343	47.4938	56.5722	52.431	59.329	57.2816	79.5301	85.6513	79.2544	75.7541	45.3038	77.8603	77.0107	76.0105	78.1705	77.6617	71.7555	70.0102	66.1494	65.4351	66.4882	63.2225	60.4166	49.0451	48.2474	47.8965	45.9273	40.015	34.6988	45.8842	35.813	46.3662	56.9966	45.7675	44.4564	51.1469
78	54.492	52.5057	42.1825	47.3368	51.7362	46.3697	49.0714	52.1739	50.9087	45.7804	45.6782	49.1262	59.3038	56.0081	48.4148	57.7277	53.1685	61.0273	57.0325	80.4456	87.9661	80.7436	76.6398	46.3697	77.095	72.9025	78.4821	78.9632	75.0294	70.7248	70.7852	62.6229	64.9894	67.4059	61.3031	59.2822	48.4485	48.1559	48.5294	45.9436	39.7395	35.3165	46.6858	36.2189	44.4873	58.3731	45.9782	43.8523	50.443
80	55.7199	51.2134	44.173	48.0741	50.3223	45.6738	49.0939	50.5929	52.5145	45.9867	45.9246	46.939	58.3603	56.7027	48.0926	56.6692	51.524	57.553	56.5899	81.803	85.6103	80.4479	81.3473	45.6738	75.6106	69.5754	76.0875	81.9523	74.6592	72.2015	72.5264	63.8235	63.9803	68.8361	59.5232	60.757	50.2033	47.3913	48.7597	46.1295	38.8924	35.4151	45.9325	36.4388	42.1875	57.134	46.4887	43.8694	50.5624
82	55.8293	49.4163	43.6542	46.7859	49.2011	45.3907	50.2283	53.8914	55.1982	45.1086	45.8529	47.6926	56.1024	56.1198	46.493	55.2715	49.7203	55.0741	55.4129	81.3991	84.5183	81.9967	78.1811	45.3907	74.3755	67.5494	75.0589	80.6774	73.5395	69.1352	72.3294	63.9158	67.137	69.5551	57.4872	62.2274	47.2967	45.8446	48.9986	46.441	39.1353	34.3604	44.9125	36.0024	46.9069	55.4217	48.0917	44.934	48.7953
84	53.0686	49.3415	45.3337	48.1441	47.6898	43.5057	48.4755	53.1592	51.8185	46.5971	46.1833	48.3023	56.1738	56.7812	44.4665	53.5609	49.0436	56.1785	54.6492	85.2745	86.0363	82.5352	79.6317	43.5057	73.7035	69.3771	71.091	79.6888	75.1596	71.5055	72.324	62.5708	67.3755	70.0126	60.8881	60.3947	49.7355	45.6796	47.0568	45.464	37.848	35.7674	45.3287	35.6776	48.9436	58.7573	47.8886	45.9846	47.4871
86	52.5676	52.154	44.3463	47.2398	49.2661	45.7957	49.7033	51.6636	49.5035	45.1182	48.7733	49.8073	54.6652	55.4397	44.6354	53.7749	48.9397	57.1923	55.7947	82.0326	84.8079	82.0594	77.3062	45.7957	74.652	71.9517	70.7892	77.8743	78.5597	73.8621	71.2218	60.8765	65.9976	74.1203	61.3145	61.9077	50.8755	43.9252	47.3967	45.5986	36.7499	35.5012	45.4682	36.4798	49.3606	61.8939	49.1368	44.1953	47.9038
88	51.3911	49.7037	44.6787	49.0246	48.4179	44.9645	47.9188	51.0007	48.8737	48.0693	46.6626	46.8613	54.9646	54.9057	45.0979	55.5894	48.5085	58.9032	56.0129	81.7991	77.4316	82.3178	74.0737	44.9645	75.6597	73.5299	68.7554	76.8115	77.2921	69.8524	69.1941	60.7084	63.9844	74.3078	58.01	62.4527	52.0264	41.797	49.1336	45.8707	36.1339	34.9403	43.693	37.0446	48.8171	62.6232	48.6316	44.3009	47.9619
90	49.8329	52.4207	43.8451	47.7025	49.286	44.9588	48.0655	49.0996	49.9823	48.0262	46.9288	49.8482	55.7727	52.9964	47.6369	54.414	48.7232	59.084	54.742	85.0266	76.5818	81.3514	74.0241	44.9588	76.7928	72.3803	69.2437	80.0612	76.1726	71.7086	68.806	59.0994	61.2619	73.7275	62.0583	60.2887	50.8552	41.3312	47.1943	45.9887	35.6299	34.4357	42.2445	36.9509	50.1378	62.0906	47.639	44.7059	45.5184
92	48.4181	48.719	43.7201	48.6807	53.2833	46.1992	48.1224	47.4681	49.5993	50.9243	45.2381	50.3144	55.1028	52.5016	47.9621	55.5601	48.6191	59.4669	54.937	84.2791	76.4669	81.8012	76.5339	46.1992	77.041	71.6544	67.7884	81.2586	72.9921	72.45	69.3779	58.3231	60.9675	71.9336	63.4788	61.4585	49.5585	42.8007	46.3577	44.6053	35.7757	33.5579	44.4446	37.2065	51.5482	60.2532	48.4778	44.6902	44.8408
94	49.0327	48.0096	44.7968	48.1909	55.4856	48.4956	47.6482	46.664	50.9095	50.9134	46.3866	50.0794	56.0492	51.0496	47.8909	53.9308	48.852	60.1427	53.9992	81.8672	81.6935	78.8072	72.042	48.4956	75.0967	71.7622	68.4832	78.1617	73.9207	75.164	67.4566	58.0776	62.2905	72.999	65.4321	63.2698	50.1065	42.7732	46.24	44.8762	35.1897	33.9879	44.3083	36.558	53.3227	57.2846	48.7593	46.7593	45.0416
96	48.6152	49.0409	45.5784	46.5446	54.2606	48.6691	47.6366	45.5226	52.079	50.2368	47.3576	51.2039	54.7841	53.1239	46.4691	53.4898	48.215	60.6647	50.6087	80.1361	79.6372	76.6148	71.3934	48.6691	77.0982	71.8757	68.2505	74.3636	74.7349	74.3234	68.9193	58.1956	64.3073	74.3494	63.2362	61.7829	49.8878	44.5711	46.066	43.4138	35.103	33.6238	45.1727	36.597	53.2263	54.6726	48.6978	47.1113	47.9928
98	47.6557	46.9573	44.2117	47.1791	54.2808	52.8913	48.2159	44.8901	51.9643	49.0247	48.4044	52.3761	55.0477	53.9761	47.0822	51.1073	47.6619	60.6246	51.0284	77.0566	73.482	76.7588	70.7938	52.8913	76.2966	69.1783	68.7783	76.1835	74.6168	75.0846	67.174	56.8953	64.5544	74.0803	62.6681	61.7404	51.2664	45.371	47.1763	43.4815	35.8542	34.065	44.6017	37.9611	52.5392	57.3685	49.2761	47.7822	48.2073
100	45.3117	44.8999	43.7996	47.5403	49.1856	53.8799	47.2229	47.3391	49.3612	49.3114	47.977	51.0814	55.9788	55.092	48.5873	51.6913	44.7347	58.2816	50.5292	75.0339	73.0116	76.0952	71.9134	53.8799	76.5269	68.367	68.2478	77.5232	75.0919	76.016	66.3899	58.2505	63.4802	71.8749	61.1059	62.5507	52.8276	43.3741	47.5815	41.8738	34.4622	34.7889	45.6549	37.9394	50.1332	59.9525	50.6808	45.5872	47.8349
102	44.2433	45.2716	42.7122	46.9373	49.4602	54.0034	46.0207	45.7595	48.8352	48.9189	47.757	48.4519	54.314	55.4393	46.1249	53.6633	44.032	58.2181	51.2314	77.3809	71.5616	76.774	71.8034	54.0034	74.5227	69.0475	67.3934	74.2342	73.3633	72.5331	66.2796	57.1439	61.2217	69.6656	60.6896	62.892	53.2837	43.3606	48.4009	42.6915	35.4429	33.518	46.6313	38.1312	51.4595	59.8378	49.1401	47.7223	47.3713
104	44.4054	46.7932	42.6976	47.7346	47.0266	53.7206	45.9924	46.2248	49.9595	48.2236	47.9006	47.7537	54.8231	54.7658	45.4668	53.6346	43.8124	56.9796	53.1739	79.8489	67.8887	77.6974	72.1957	53.7206	73.273	68.1411	64.0536	71.1549	72.2979	68.8728	67.0552	58.3887	60.8217	70.4314	61.5188	63.8976	53.3623	43.3441	49.7566	41.9806	34.2939	33.0928	47.0876	37.5479	51.1499	58.9967	50.4884	49.5456	47.7246
106	47.7817	48.9015	42.1987	48.8003	49.4744	50.8517	46.0387	45.8771	49.7886	51.002	46.8579	45.8528	54.1727	55.0692	45.2899	52.0034	43.4233	59.336	53.105	81.0817	66.7535	76.7372	71.7773	50.8517	71.3163	71.6242	64.5647	69.0959	72.1165	66.6589	68.7128	60.435	62.5599	68.8561	64.1446	62.9062	56.1116	43.9488	47.1626	43.5206	34.7523	33.7024	45.5538	37.5342	51.5803	60.011	53.6341	49.7344	47.127
108	48.8464	46.315	43.2597	47.1625	46.5273	50.5342	45.308	45.9673	48.5405	47.4034	48.5766	46.7706	53.8187	55.6706	46.2234	50.0522	42.8177	58.2658	54.8567	78.3067	68.1819	75.8324	71.3026	50.5342	69.6029	70.1111	64.2479	72.4136	72.4055	67.8509	66.2599	59.2141	63.4537	69.763	66.2799	63.3815	58.494	45.7388	49.7588	42.881	34.1556	33.411	45.7572	36.6607	53.6266	60.6711	52.2485	48.7545	46.2858
110	45.3702	45.409	43.5553	48.3899	46.3725	50.0724	46.5258	48.0999	50.1809	49.182	47.2145	45.8996	54.513	54.048	46.3764	51.1733	42.7173	58.8472	55.1326	79.6023	64.2309	73.7123	68.0633	50.0724	71.4051	70.5122	61.8176	74.5384	71.7065	68.437	67.2554	57.8711	61.477	69.2062	64.9528	62.0067	56.1708	46.1894	47.2936	43.9693	34.5023	32.8964	46.8379	37.3513	50.3436	59.3075	49.5342	51.0498	48.9978
112	45.3119	46.2363	44.0229	48.9834	45.8002	48.2056	47.5138	44.6808	50.0559	46.6694	48.5101	46.9806	52.0545	53.1375	45.4477	51.3963	45.5277	58.8684	52.2976	76.3133	65.8062	74.334	65.6839	48.2056	71.9239	69.6211	61.1346	74.0141	72.019	66.9948	66.4564	59.9517	60.7349	68.0073	65.6397	61.9328	54.0121	44.5157	46.2254	43.7771	33.5012	33.8555	46.1129	36.2481	52.3092	58.6753	49.7437	50.8153	47.2873
114	45.7922	45.8154	42.6269	49.1473	45.5795	47.873	46.2915	45.1723	51.7513	47.2492	50.5142	45.1764	53.2	54.7823	44.3142	51.4908	45.1623	57.1019	51.4668	78.5143	66.9542	77.4007	63.683	47.873	71.8401	68.524	60.7813	72.4292	70.9767	65.1024	65.3098	60.5109	61.5137	66.7432	66.3616	57.7154	53.8285	44.6175	49.4971	41.5429	35.2543	33.7462	47.029	36.6498	51.8904	58.301	49.1326	49.0943	50.0882
116	45.1927	44.7059	41.5783	48.6235	44.0769	46.7154	46.8851	44.7831	49.1463	47.6042	46.9442	45.5395	50.5848	52.0529	45.7044	49.5719	44.5005	54.6886	51.5891	76.7036	67.6446	76.9776	66.6039	46.7154	70.38	68.3199	62.816	74.0061	73.2373	65.8802	64.8884	61.09	58.9453	68.316	64.809	57.9998	50.84	45.6024	50.68	42.6406	35.6262	35.0499	46.995	35.9014	53.5594	56.4573	49.1877	47.987	47.8819
118	44.6264	44.037	41.9826	48.3544	47.4714	45.1859	47.2988	44.1438	49.1843	47.5564	46.199	48.501	51.7764	51.5202	44.8347	50.294	42.722	55.1555	51.5986	75.7232	65.8837	77.0227	64.6254	45.1859	69.9138	69.9437	61.1505	75.4407	73.2708	67.164	64.5579	57.8877	58.061	69.6015	65.1244	56.221	52.0313	43.981	49.0378	43.2721	36.797	35.0729	47.9985	36.9383	55.472	51.474	47.0621	47.8	52.8031
120	44.1843	44.4386	41.5812	49.1077	45.979	47.184	48.0494	42.8665	51.3676	46.9129	47.8762	48.0548	51.6731	50.8986	44.2742	51.4069	42.6325	56.4105	53.0133	72.1598	60.9314	76.1037	65.1344	47.184	69.8473	69.9629	61.4008	79.4287	73.2181	67.3577	65.9572	61.2733	58.3749	69.0213	69.7589	56.4642	49.7285	44.4143	50.5228	41.8083	36.7716	34.6756	47.0811	37.2863	55.756	51.57	45.2166	48.4035	48.7812
122	43.398	43.1458	40.5609	47.4233	50.7499	48.8975	47.6596	42.8335	51.0672	46.9935	46.174	47.0606	53.1733	51.0857	43.887	51.5052	42.4295	57.9522	50.7057	69.6769	58.0311	75.4719	64.5607	48.8975	68.7305	71.412	62.4232	78.3174	72.5552	65.878	66.7998	58.8825	58.7234	68.8981	67.5859	55.0737	48.62	41.732	46.0428	42.2718	37.6156	33.0354	44.1201	37.2056	61.2351	51.6233	45.6125	47.9517	48.8959
124	42.6107	45.8851	40.8018	47.9877	52.0551	50.948	48.5613	43.9106	48.8854	48.5135	47.0958	45.0562	50.7538	51.2397	43.7821	51.0769	41.933	59.1996	51.1521	69.6285	57.361	73.9273	65.9931	50.948	68.4895	72.3363	60.6191	76.4676	69.9337	60.6427	66.9978	57.9442	57.9342	67.1672	69.2961	54.4177	49.3633	40.8867	46.7127	40.2786	38.6973	33.1311	44.5026	37.0604	59.3826	53.9687	44.9317	46.9958	48.7993
126	43.3518	47.1043	39.9581	48.603	53.4782	51.4451	47.9016	44.9628	49.0092	48.7886	46.3418	43.1839	49.8109	52.433	43.6081	50.1482	41.0311	56.3621	53.3474	67.455	60.8793	73.7026	65.3258	51.4451	67.3194	69.341	58.6899	74.1499	69.7647	58.2987	67.6472	60.437	58.5002	70.0567	68.1815	55.7313	49.1832	41.4944	46.3719	39.6099	37.6393	32.9463	46.7117	36.7853	53.1067	54.593	44.9904	47.9487	45.355
128	46.6899	47.7969	38.1688	47.6837	53.5868	50.5509	47.1875	46.4729	49.0169	46.1858	45.84	45.4262	51.0843	53.255	44.8184	50.402	41.6451	56.6381	50.6157	67.6571	60.8138	73.3542	64.5395	50.5509	65.5858	69.2537	57.1161	75.6259	69.9493	62.0962	65.9725	57.4115	57.949	73.5601	64.9151	56.0964	46.8591	41.5004	46.931	38.8897	37.9737	32.4724	45.3533	37.7702	53.6999	56.897	46.703	48.6409	45.4133
Post-oleic acid loading
Time (s)	LacZ	LacZ	LacZ	LacZ	LacZ	LacZ	LacZ	LacZ	LacZ	LacZ	LacZ	LacZ	LacZ	LacZ	LacZ	LacZ	LacZ	LacZ	LacZ background	LacZ background	LacZ background	LacZ background	LacZ background	LacZ background	LacZ background	LacZ background	LacZ background	LacZ background	LacZ background	LacZ background	LacZ background	LacZ background	LacZ background	LacZ background	LacZ background	LacZ background	Rab1	Rab1	Rab1	Rab1	Rab1	Rab1	Rab1	Rab1	Rab1	Rab1	Rab1	Rab1	Rab1
0	114.404	106.726	100.328	106.138	108.469	105.94	107.123	107.052	110.029	106.906	101.547	107.768	106.042	110.677	108.397	108.493	111.034	106.448	106.456	110.219	104.255	107.503	106.867	105.921	106.036	107.611	108.49	111.515	106.192	110.087	104.957	106.979	112.757	106.409	105.22	107.949	110.162	112.406	108.851	110.314	104.834	107.473	103.642	109.422	107.201	106.454	110.829	109.169	106.596
2	107.361	99.3988	97.9532	98.9047	99.5042	97.8276	97.7576	98.3796	101.743	101.141	95.7224	101.83	100.918	101.163	100.172	99.0657	99.2823	99.0591	104.909	98.7318	97.7045	99.5234	100.8	95.7377	99.6636	101.932	99.4558	99.89	97.3302	98.8971	100.288	101.595	102.89	99.5343	98.0008	99.9063	102.241	101.828	99.9627	99.1178	101.083	100.14	96.9489	97.7899	102.689	99.1553	98.7182	99.2428	101.058
4	100.963	98.274	104.231	97.1677	97.3579	100.382	99.473	100.022	98.1846	99.0308	98.4233	98.8219	98.396	99.9084	100.601	99.2458	97.5511	99.7236	99.8937	100.838	99.0879	100.067	99.3716	98.547	99.4924	95.9785	97.9913	97.901	98.7364	96.7186	102.104	98.0059	99.9082	99.7206	99.7463	97.6755	97.2863	96.0513	99.053	98.279	100.086	101.06	99.7383	98.1379	96.8068	97.2326	96.5208	97.8384	98.0393
6	86.7813	96.6024	96.6485	98.826	98.2276	96.9651	99.0172	98.189	96.4039	96.9859	100.754	96.0607	97.4119	96	96.8898	98.335	96.6783	100.436	93.77	96.1185	96.8912	95.9005	98.0506	100.776	96.5148	97.5174	96.6065	94.3122	97.1876	96.6098	95.9487	96.203	92.65	97.5044	97.3687	97.8691	94.6297	95.5071	97.4723	96.0576	96.6558	96.1204	100.826	99.1112	98.159	97.801	96.7914	97.1773	97.5118
8	90.4897	98.9991	100.839	98.9637	96.441	98.8857	96.6289	96.3574	93.6397	95.9372	103.553	95.5197	97.2316	92.251	93.9391	94.8608	95.4548	94.3338	94.9723	94.0927	102.062	97.006	94.9109	99.0181	98.2929	96.9616	97.456	96.3815	100.554	97.687	96.7019	97.2172	91.7955	96.8317	99.6642	96.5998	95.6809	94.2073	94.6614	96.2312	97.3401	95.2074	98.8443	95.5385	95.1445	99.3576	97.1402	96.5727	96.7949
10	9.5875	10.2101	14.5383	21.1692	10.5858	13.3891	16.8646	9.55308	12.979	10.9991	13.5486	6.6604	18.4677	12.0149	15.8495	9.25558	14.205	12.9433	89.2924	85.5355	85.3043	92.3293	91.9249	94.7785	91.3299	79.9755	80.9692	80.772	75.4864	94.1843	91.5177	90.3119	88.0206	87.2675	95.2327	89.867	20.193	15.329	7.57012	22.5196	9.2031	12.883	14.0142	20.3703	12.8643	12.3146	16.5112	12.8221	14.4418
12	10.5012	12.0479	17.1657	24.0935	12.3592	15.3478	17.4118	10.7066	14.7055	11.5765	16.8045	7.02397	20.3915	13.4752	18.0173	9.10041	15.8391	13.2734	83.6405	82.4008	81.9044	87.5486	89.3323	88.5845	87.6083	77.235	78.0094	78.5898	73.0592	89.0928	84.5748	87.1732	83.0186	84.1782	92.237	85.2461	23.248	17.1136	9.23748	24.9061	10.9047	14.2019	14.6159	20.8302	15.3322	14.3149	18.1408	13.3141	15.9978
14	13.7107	14.5085	22.3529	28.7737	15.9006	19.9826	20.0531	12.8814	16.9608	14.0741	20.5665	10.4076	24.7141	16.4933	23.0403	10.6422	19.3986	16.5668	85.3835	84.5073	78.2294	86.9023	88.5751	91.4792	85.8084	74.4356	77.9866	80.718	72.7494	91.2169	84.1119	89.5551	83.7513	86.362	92.3205	85.9396	28.2543	21.7386	14.0164	32.6353	14.1667	19.4796	18.0376	25.969	21.5611	18.5133	22.5344	16.4902	21.6454
16	18.4502	17.3376	25.8614	34.8767	19.7703	23.9987	22.0845	16.1267	20.1558	16.1888	25.0101	12.9826	27.9393	18.586	26.4441	12.8697	23.7772	21.317	87.9259	78.8897	76.3427	84.6227	89.9531	91.5803	82.9975	73.5269	75.4763	78.3885	72.4498	93.6899	80.4793	89.4479	82.6337	84.3067	91.1409	84.9293	29.298	24.9647	18.0626	37.3829	16.9539	23.1664	21.6056	30.7829	23.4427	21.1416	25.7362	20.3742	24.7602
18	20.8071	20.4295	30.8451	37.627	22.7987	26.0105	23.904	18.6051	22.4617	17.5605	27.5827	15.2483	31.9863	21.3725	29.738	13.9786	26.7389	24.5449	88.8477	76.3316	82.1058	77.3106	88.1017	91.7497	82.5751	71.3271	76.2943	78.5359	66.3361	91.5157	81.8997	91.2956	82.0343	86.7568	91.7001	86.5948	33.9425	27.6674	20.2413	41.2019	19.2358	26.009	24.3244	34.6658	28.657	24.5635	29.243	22.9617	27.4101
20	21.3614	22.3135	30.6379	40.2905	24.4819	27.6356	26.8862	20.0905	24.6984	18.3854	30.3456	16.5591	34.231	22.7845	33.4318	15.3307	30.5374	24.7319	87.604	74.0876	80.4344	81.8054	90.3262	90.6979	82.6739	67.7754	75.4233	77.9551	65.2352	89.9473	83.7064	89.03	75.4186	86.818	93.6455	85.889	35.8843	29.8966	24.3616	43.8589	21.5884	28.9425	26.9	34.9333	29.7888	26.0197	30.8355	25.5073	30.0674
22	22.8058	24.7115	35.8536	43.2163	25.4924	30.4072	28.3037	22.3318	25.2645	19.9608	30.8258	19.2177	35.9542	25.1918	35.0296	17.2193	32.8916	26.182	85.5004	73.8128	81.2229	83.1163	88.2581	88.6	81.1818	67.9228	71.5468	80.4332	62.3264	88.1127	80.4641	87.8396	69.7419	85.5457	89.9511	84.3717	39.6035	31.7659	26.2368	46.5634	23.3347	29.9558	29.9001	35.6041	30.6122	27.9739	32.8571	27.0813	32.7258
24	22.8405	25.4516	38.1996	44.8223	26.1901	33.1154	29.5624	23.381	27.0909	21.007	33.3678	21.6026	38.4256	27.7546	35.8086	18.4296	35.1393	27.8386	80.1795	72.3186	80.4817	82.4268	90.0148	88.2816	80.1087	66.9447	70.7885	75.9891	61.3028	87.8411	78.5537	86.52	75.2464	87.2397	90.2141	83.6138	40.5899	33.5151	30.6666	48.0923	24.7616	31.1686	32.6206	38.0632	32.658	29.3588	34.0146	30.1679	36.1002
26	22.6615	27.8137	36.1603	47.5913	28.2479	34.5193	30.3127	24.6972	29.2983	22.2372	35.6315	22.0569	38.7112	30.3093	39.4508	19.2003	38.2107	30.3725	74.478	73.0022	74.9118	84.8237	89.1509	84.7225	75.3387	71.6619	67.5662	73.5459	62.713	85.0616	76.2922	86.192	78.4462	85.1753	90.3698	79.3365	45.4073	34.4081	32.217	49.9115	26.8949	32.2567	34.5579	36.623	35.5916	29.1481	34.954	31.0761	36.9357
28	23.9379	29.5481	38.6943	47.3973	29.3707	33.0252	32.3579	27.0907	29.6507	23.1176	35.533	22.6451	39.8747	32.1439	39.9431	20.8947	41.3269	30.6419	75.0029	72.0831	73.8994	82.29	89.8817	86.2643	76.3838	67.9044	69.1815	73.4845	62.0222	83.8392	76.3575	85.8718	74.1818	84.4436	90.7523	78.8139	50.0124	35.7011	36.0003	52.2763	28.7422	33.5947	36.9141	39.0734	35.5227	32.305	38.3448	33.3092	40.0663
30	24.6351	30.9529	39.1882	48.2763	32.1326	35.2368	34.1378	27.957	31.0716	23.4614	38.2965	24.4421	41.4208	32.6761	43.1285	22.4991	42.64	31.3843	73.8514	69.7353	76.6296	82.1937	88.4671	87.6036	73.9288	64.7859	67.177	72.1021	62.9823	81.2598	77.7286	86.8725	71.5655	85.8548	90.7416	78.1316	49.5718	37.4528	38.4826	52.4499	30.2125	34.573	37.5909	40.1369	38.6613	34.0842	39.2643	36.942	39.4882
32	27.1464	32.3156	41.7741	51.6719	34.3202	36.818	35.832	28.1298	33.0802	24.4635	38.022	26.0922	43.5842	34.4818	44.1572	23.1977	42.0254	31.3878	72.5696	68.7148	78.8373	82.5899	87.1544	89.2548	71.3761	63.5556	65.1509	70.5893	62.0163	78.2033	78.0986	85.8982	68.7548	84.9301	89.1506	78.9067	52.1515	37.3989	41.017	50.8039	31.8301	37.159	38.5943	39.4644	40.5377	35.9107	38.242	35.3962	40.6692
34	27.6145	32.8091	44.5456	51.6884	35.2552	36.9584	36.9631	29.5097	33.4251	25.3523	38.1019	26.7202	45.4785	35.0056	45.1575	23.9815	43.362	32.3348	72.8139	70.7719	70.9121	83.0431	88.2006	88.9323	70.0921	61.944	63.8508	71.2792	60.4412	80.0934	78.6515	84.7378	71.8582	85.3309	89.6095	78.9797	49.6873	38.2816	40.8267	51.2357	32.2616	37.6077	40.4692	40.6744	40.6589	37.0947	40.5522	38.0194	39.7295
36	30.7647	31.4233	45.8821	51.012	36.9064	38.7815	37.4577	30.6899	34.7683	26.4841	38.6779	26.9783	46.2798	35.2061	45.087	24.7762	42.664	33.2131	74.6316	70.1063	70.7366	79.6959	86.1323	89.1905	67.3479	63.2058	64.661	69.593	59.9993	77.2267	75.6142	86.3537	66.5087	83.8363	88.2913	78.7673	51.8987	38.4618	40.2437	49.6254	32.2595	37.5221	41.6492	40.4529	42.544	37.6962	40.3914	37.8896	41.2631
38	31.3024	32.924	49.8572	51.5452	37.4125	37.8526	38.2268	31.7202	37.1285	28.332	39.0425	27.9538	48.2096	37.7472	46.5361	25.4894	44.0437	34.0457	75.0277	67.6381	73.1069	80.2156	86.632	88.1091	67.4419	65.1413	63.0853	70.9792	60.4826	75.6946	71.0108	83.53	70.1782	83.8496	88.1475	77.4903	52.36	38.3125	41.379	49.3503	32.671	39.4451	41.598	42.9464	42.7823	36.9418	40.392	40.4801	40.9337
40	32.329	33.7168	50.9725	52.17	38.4147	39.118	39.1523	32.1602	35.8075	27.8117	40.3484	27.2993	47.3695	37.8962	44.6868	25.8121	45.1175	33.6587	77.6038	64.9815	69.2473	80.9258	84.9541	85.4952	67.9977	66.1025	60.5709	69.7885	61.3133	75.3064	69.3406	85.0181	71.461	80.1295	87.1806	75.3978	54.4954	39.1889	45.2763	49.7463	34.1235	41.4122	42.4943	42.2698	46.0707	36.5704	42.6532	40.4576	42.8883
42	34.135	33.1145	53.944	51.8659	39.7858	39.4667	39.1434	32.9916	37.2374	28.2626	39.9133	29.188	48.4172	39.8378	46.6494	27.2721	44.3673	33.8555	74.3164	64.8402	73.4106	76.8706	84.203	85.323	66.0159	66.1422	61.1933	71.1567	59.0987	76.2686	69.2292	84.1836	73.5173	79.1044	87.0952	72.1492	54.9999	40.8454	44.294	49.8282	34.5048	42.1759	41.2847	45.6643	48.4634	35.8767	41.3071	42.6591	43.7712
44	29.4858	33.1172	54.0257	52.9704	39.437	40.1163	39.6563	34.0335	36.6037	27.7738	40.4328	27.9598	48.9721	38.2913	48.3022	28.4548	46.5327	36.6768	69.7048	63.6947	71.2329	75.0987	82.5275	86.0469	62.8951	63.735	63.2749	71.8676	59.9791	74.3257	70.116	81.5442	69.5956	77.4883	87.3921	74.5775	57.5372	39.8747	42.366	50.4139	34.24	42.4741	42.2397	46.5629	47.7032	36.3396	42.2612	43.3554	43.008
46	32.6566	34.2102	52.5316	53.8434	41.5637	39.8557	41.4831	34.4667	37.2445	29.1451	39.6482	27.6988	50.303	39.2635	47.6721	28.4205	49.483	38.1535	69.8329	65.2011	67.6422	74.6497	80.0808	82.0365	62.1306	64.5808	62.8115	69.5788	60.3346	74.9089	71.9508	81.9911	74.7972	75.5511	84.3741	76.4786	55.323	40.8036	42.3457	55.7778	34.4454	43.1993	45.9703	47.2777	50.9393	36.1862	43.8671	43.8692	44.2537
48	33.4061	33.9491	55.4221	54.4668	41.4919	39.1392	43.305	35.0617	36.8196	29.4257	41.6865	30.1652	48.8678	39.5428	49.0361	29.746	48.7684	38.8188	70.6621	63.4818	72.0494	72.8643	81.2973	78.9703	61.0375	62.2405	61.3302	71.0771	58.5282	72.9972	69.1148	79.9904	72.8255	74.8058	82.1789	75.4092	55.2563	40.8984	43.0536	52.3855	35.9362	43.2106	44.8802	46.0012	47.6055	35.9302	44.7719	44.5577	41.8298
50	31.2623	34.4427	53.0948	54.0714	39.9258	40.3276	44.8915	35.7136	37.6834	30.2353	42.0942	29.279	48.174	40.864	48.4596	29.6852	48.1216	36.4281	69.8804	64.9957	69.7669	71.0593	80.7521	76.977	61.1675	62.8134	59.7281	70.6785	56.4904	71.0772	65.729	77.5385	73.9852	74.5397	79.9096	74.9244	57.8895	42.1782	45.4858	54.556	36.5757	43.6284	43.8622	45.2331	49.5636	35.5627	47.2621	43.1415	42.2139
52	33.361	34.8129	53.5417	55.1993	40.3091	41.311	45.5569	36.5297	39.1363	29.8359	41.3458	29.5227	48.9876	40.1303	49.5131	30.3715	49.233	36.4823	69.8983	63.5563	69.0572	68.2483	81.9399	74.658	62.3817	62.8657	60.6148	68.9863	55.9814	70.1643	67.6917	78.8768	74.165	74.5593	76.0496	74.6062	59.5457	43.7792	48.2352	54.9037	39.3137	45.7087	47.2288	43.1807	48.0448	37.7697	46.7874	43.0197	44.035
54	34.3128	34.6073	50.497	55.0773	40.9028	42.6672	46.2638	37.332	38.355	30.098	41.3635	27.8861	48.7054	40.9761	48.8725	30.4498	50.1195	36.6859	72.4424	66.7086	64.4743	67.9103	80.5332	72.6148	63.3624	58.3981	60.9743	69.021	56.3303	69.7871	71.44	76.7104	75.2507	76.8795	80.6265	73.3761	60.6618	43.0494	47.4739	55.75	38.3761	46.9148	48.0365	42.7933	47.6004	37.4746	47.9007	42.5616	42.882
56	32.9893	34.9878	52.1814	52.8419	41.1313	45.4714	46.5659	36.7444	36.8668	30.5005	43.1507	31.8494	49.1062	39.9799	47.5151	30.99	51.0438	37.3649	71.0608	67.8485	64.8052	69.1667	79.519	66.0231	64.3214	57.0384	58.9618	66.867	55.5273	68.1381	73.5509	77.3876	75.8836	75.7027	77.3328	74.3971	57.9853	44.9123	46.9411	52.011	37.7946	50.4053	50.0469	45.7669	45.5981	38.8217	47.8616	42.7009	43.3975
58	30.5892	35.7935	52.0539	53.1397	41.436	45.1679	46.9588	37.8742	38.7319	30.238	42.4422	31.0472	51.605	41.1897	45.8219	32.0935	53.5519	38.5357	67.7781	65.2898	64.8546	65.5728	78.433	65.5366	64.2699	55.2088	59.2323	67.8964	56.9587	67.5694	70.616	75.6967	74.1486	73.3905	76.5978	74.0647	61.1136	45.4692	49.8758	52.0458	38.3374	48.1933	49.3113	45.0008	44.6691	39.344	48.204	44.9175	42.7486
60	32.4688	36.8951	58.9294	55.0877	42.5211	45.2206	46.9474	37.6363	37.3597	31.1923	42.3909	32.0959	50.4399	41.812	47.1075	31.6791	54.7077	40.5729	69.2988	65.2281	69.7225	64.2946	78.2153	67.2203	61.4806	54.4588	58.7306	67.5328	55.675	67.2657	70.0411	75.345	67.5992	72.9331	75.7535	75.968	60.9004	44.6128	51.5793	53.1923	38.5488	46.8117	51.1133	46.5925	46.2705	39.4981	47.1026	45.0777	43.0413
62	31.5261	37.2299	54.9469	55.6965	43.5451	46.2033	44.6804	38.8351	38.4227	30.6486	42.7912	32.3248	52.4276	43.8041	48.0465	33.3526	53.5379	39.0441	70.2936	62.8743	65.6095	66.656	78.1765	70.7108	62.5858	53.5465	60.1201	67.5663	55.3257	66.8739	74.4719	73.9248	66.7559	71.8541	77.4999	73.6796	63.2921	43.8811	49.5569	52.0383	38.3581	47.9064	48.8008	43.3588	45.7469	40.645	46.6711	45.3543	42.9553
64	32.9388	37.1695	52.7749	57.2755	43.1887	45.9378	45.0818	38.8537	38.0123	31.8195	44.3458	36.2381	49.9653	41.7506	48.5625	32.5814	54.2906	39.8937	69.0834	61.527	62.776	62.7557	79.3236	69.7073	66.4729	52.1823	59.1899	68.5222	58.1197	66.6693	77.7104	74.6176	68.4031	69.3498	76.0428	71.0835	60.2437	44.4118	51.7799	54.5735	38.2564	47.3788	50.1397	44.8027	48.3778	39.6988	47.7777	44.0532	42.2697
66	33.6036	37.5877	58.5289	57.3164	43.6298	46.4108	46.2375	39.4017	38.7672	30.8783	43.98	36.7875	50.6535	41.3218	51.8668	33.8779	55.3286	38.696	68.8242	58.3346	63.5954	63.1913	83.6783	70.9193	66.3699	52.5486	58.9093	67.3982	56.2963	66.1424	74.4486	76.0486	68.4804	69.3574	74.0189	69.0432	62.7201	42.6264	53.6657	55.3097	37.8375	47.8896	50.5195	46.7648	48.7993	40.9161	45.6286	45.2324	42.8099
68	33.3473	37.4348	59.6578	55.163	44.5509	47.3552	45.3782	39.8173	40.4301	32.7595	43.5823	36.1609	50.4683	41.2506	52.0803	34.1289	55.4106	39.4231	66.7791	60.2076	63.2608	65.6678	81.2083	67.2587	58.962	52.2924	57.2291	66.8287	54.3589	68.7642	74.3267	75.8266	67.5345	68.4233	74.1562	68.5993	62.6421	42.5194	53.5701	53.6472	38.0517	47.0124	50.171	47.5797	51.9447	39.9936	47.1074	44.8241	41.7801
70	29.3168	37.7507	61.069	55.9673	45.8482	44.5521	46.0455	39.6066	38.923	34.0227	42.3935	35.0684	49.9506	41.0812	50.5959	34.0639	52.7618	39.1201	64.8132	63.26	65.0504	64.1204	80.3403	65.3088	59.9516	50.5388	57.1893	66.6653	56.8422	69.4389	71.541	76.6063	69.312	68.3346	75.3083	68.3491	62.457	44.1996	53.9417	51.7287	41.0951	46.3667	50.2126	48.3187	50.5695	39.7568	48.9426	45.366	42.244
72	30.7222	38.537	54.5449	55.4126	45.9317	43.7636	44.7249	39.925	39.379	34.2762	43.9073	34.3003	51.7294	42.4426	52.1494	35.2882	52.7086	38.1691	62.3797	64.2425	56.3687	66.0441	76.9553	68.4509	60.242	54.8855	58.277	66.8821	55.9031	70.2062	69.7521	72.3321	65.2164	71.1517	75.5192	68.8285	62.5491	46.1743	55.4509	50.722	39.2446	46.4706	49.8306	50.612	50.1854	40.4898	47.1346	45.4088	43.9448
74	31.7944	38.2563	59.1503	54.2695	46.0044	41.6397	44.8991	41.1476	38.8278	33.6721	41.214	35.5511	52.6259	42.8008	51.9148	35.3679	55.4674	37.8019	65.4613	61.6019	63.9364	65.8117	76.7387	68.8436	61.2719	53.7734	57.7691	64.8949	57.4159	69.4104	71.3361	72.7519	64.2278	71.2205	73.8386	68.0781	68.2382	44.1264	53.237	51.327	37.2864	46.9244	49.3296	50.9336	49.5578	41.1811	48.1819	45.6278	41.9415
76	32.0492	38.6989	56.958	55.5677	44.4543	40.9774	43.3073	43.0429	38.8821	32.9481	40.2902	35.007	54.0192	42.2128	52.1645	34.2668	54.0858	38.1336	62.3226	59.9073	66.0945	64.4889	78.1493	68.8308	60.5591	52.8463	58.0373	65.2155	60.8876	70.9761	70.5656	73.3329	66.0696	68.7985	72.7029	68.0417	64.2617	43.1779	56.3809	50.7018	39.1805	47.7735	49.8264	50.0834	53.4974	41.624	49.8884	46.0912	42.4079
78	31.6243	37.6461	61.1981	58.3397	43.4836	40.0387	42.846	41.618	40.6234	32.432	45.0129	34.7355	53.5781	41.2662	52.3933	34.2771	52.6569	37.7047	59.9797	60.941	70.0553	62.9689	73.6736	68.4526	57.6705	51.9033	57.2731	65.0788	60.5902	71.0049	65.692	67.0693	63.9248	68.2681	73.6221	69.7414	64.9005	44.0085	55.2119	52.178	38.641	48.4561	49.2725	51.9004	51.2012	41.7553	47.6496	46.9317	44.0844
80	31.7891	38.0626	57.0108	58.1355	43.9012	40.9976	43.6017	42.0606	40.8486	32.1857	45.1392	35.6566	52.1136	40.3125	51.1323	34.0015	51.4677	37.1329	59.381	58.5817	66.8842	62.4325	72.2766	68.926	56.525	50.3216	57.7267	65.4336	56.5749	69.7913	65.4667	71.2458	66.2487	66.4193	71.6225	68.0838	63.3777	44.1491	56.5774	51.1214	38.0751	46.7474	48.3628	51.2467	51.8586	41.8118	46.6583	47.0258	43.3023
82	31.0126	39.114	54.8372	57.7036	43.9175	39.6667	44.2219	40.364	40.8892	32.2186	43.6876	34.6477	51.6934	42.1722	50.6386	34.2782	54.9949	35.6191	59.9398	57.571	60.5892	58.9499	71.0988	66.8288	56.0949	48.8549	59.3065	61.4366	55.7311	70.1693	64.6081	70.6259	66.1258	65.8858	72.6055	64.7854	63.6144	43.4662	55.8472	50.8575	39.1251	43.7043	47.9318	48.839	49.4958	41.1714	46.537	47.1111	43.798
84	29.9279	39.6149	56.8514	58.6244	44.5563	40.1817	45.1823	39.9084	40.2766	32.4863	43.5193	34.7972	51.2416	41.7294	50.0257	34.3419	52.5658	38.6848	58.6644	55.8963	60.9172	57.2334	71.8238	64.2433	57.2256	50.2223	58.5592	61.42	54.9836	67.9007	62.8558	72.1539	65.3223	63.4082	72.7213	62.7669	66.9221	45.2013	51.6762	51.8144	37.8787	43.2569	48.8258	47.2781	47.4993	42.0626	46.3752	47.5043	43.3099
86	31.8749	38.8415	53.7157	58.2839	44.0277	39.3851	45.0719	42.0154	42.1257	31.5132	44.3843	33.7315	51.1317	41.7854	47.8606	34.3511	52.3823	37.334	61.803	53.0661	59.7087	58.9434	70.0375	65.0657	56.0883	50.1451	59.3099	60.6611	52.4706	66.7197	62.8021	70.9027	66.1871	62.705	73.146	65.2503	65.388	45.4085	54.6918	50.8881	37.8742	44.0912	46.7307	48.873	51.2195	43.8056	46.087	49	41.7672
88	30.7047	38.1159	58.3344	59.1484	43.0349	39.301	46.0039	40.5032	41.8938	30.9606	44.3184	34.9058	50.2548	41.1115	46.6099	33.2779	52.709	36.9454	60.9068	53.7283	64.4683	60.7345	70.0034	62.0329	56.2549	52.5849	57.7525	59.535	51.4167	68.4724	60.1623	71.1156	65.9662	62.5237	71.5986	64.445	64.0597	44.7332	53.2969	51.1892	36.4235	43.5507	47.7138	47.3343	47.7824	42.6688	43.3902	48.9142	40.4642
90	33.707	37.148	52.9699	56.9882	44.0482	39.3304	47.2529	39.4124	44.0911	31.3173	44.5258	34.5482	48.8392	41.1334	47.2387	34.1852	53.3097	36.5737	61.7243	49.8568	53.902	59.7007	70.0461	62.5431	57.1889	53.4539	54.4843	58.3473	52.4042	69.1055	59.9049	69.5207	65.1879	61.3035	68.431	64.574	64.4157	44.5371	50.5589	49.9176	36.2032	42.7442	47.2761	50.3485	47.8111	40.8279	42.8124	49.6586	41.5956
92	33.4021	37.9296	54.8347	58.5274	42.9956	41.0631	47.3606	38.9866	44.4963	31.6023	44.4705	33.5241	47.903	41.7324	49.0941	35.0832	51.0295	36.2734	62.8615	50.5619	58.9447	56.1111	70.6446	61.355	55.707	51.3436	54.4936	57.773	52.0003	69.7761	60.7407	71.3519	63.6891	62.7867	70.0557	65.1611	64.6929	44.6186	49.9643	49.227	34.4018	42.5894	47.2452	46.0398	46.0408	41.1514	43.4033	48.3755	39.9721
94	33.5497	37.1646	56.3298	61.5465	42.1364	39.1927	47.0947	39.8374	43.4244	31.8483	44.2993	32.6118	49.6168	41.1904	49.0761	35.5673	51.6535	35.2946	62.4424	49.6415	56.9248	54.2869	70.803	60.2055	56.9796	52.4601	54.9529	58.0899	55.1384	68.4065	60.7206	70.5262	64.3044	60.3019	68.1579	61.5819	64.9474	43.9971	53.5537	50.9403	34.3894	44.8037	47.2786	48.5998	44.2482	41.592	44.4394	48.5931	39.4202
96	32.0981	38.4164	56.0946	59.2105	41.3381	39.3792	47.2354	39.8784	43.7451	31.0455	43.7355	34.2351	48.7362	41.6547	46.8336	36.4347	51.4626	34.8227	60.5973	49.5603	55.0251	55.9219	66.6999	62.1868	56.3974	52.9107	55.0985	57.003	55.0196	67.7545	62.1569	71.4417	62.9917	60.0025	69.6492	61.13	66.8808	44.3004	56.3982	52.5087	37.2585	44.7384	47.5895	49.7651	44.9487	39.306	45.1043	48.3595	39.7868
98	32.3706	39.4496	59.0748	57.4065	41.1844	40.1681	45.1798	37.8665	44.5606	31.2505	41.4417	35.7945	48.6565	42.6245	46.8161	37.6078	49.6706	35.5906	58.6754	48.8027	57.5219	55.1921	64.0472	63.3719	53.2175	51.8715	53.8778	57.3569	54.5604	69.7065	60.6458	71.9351	63.754	57.988	68.6762	63.3407	65.326	45.1508	54.8895	50.4647	36.5494	41.7637	48.9771	49.6867	42.6628	39.7086	46.7493	48.2071	39.0462
100	36.43	41.2611	54.2062	57.3615	40.4424	38.6431	45.1305	37.8998	44.2138	31.6285	41.3572	34.3285	50.2405	43.6832	46.1624	38.1403	51.6226	36.023	61.3	48.3484	50.4381	54.0709	61.8494	60.6283	53.8204	51.8502	52.7216	54.2038	55.6231	67.6422	59.5162	73.1435	63.1229	57.7555	67.0345	64.5803	68.0823	45.78	55.7956	49.6645	35.8995	41.7004	47.4381	49.4766	46.3636	40.4093	43.9782	49.6281	38.2748
102	37.1812	39.9194	51.8818	57.3191	39.1048	38.1459	46.9385	39.5213	45.1237	30.7476	42.4982	33.5971	49.536	42.178	46.1401	36.9317	53.1996	35.9054	60.1914	48.7914	49.5571	54.6949	61.1465	60.3643	55.0306	53.6456	52.2892	52.9114	55.2858	65.993	59.8135	71.799	63.4958	56.7013	64.3467	62.4609	65.8906	46.9409	58.0064	49.2834	35.9342	44.0726	46.5804	49.6457	47.2455	38.7378	43.2214	49.9259	37.8051
104	36.7124	39.3778	54.0149	56.632	39.4811	37.4345	45.4273	37.9147	44.3201	31.6578	41.2891	35.2888	49.7052	42.3482	45.7796	36.7336	52.1794	35.8581	58.6757	49.0854	54.7844	53.3359	60.3055	58.9903	53.7649	56.9053	51.9819	54.6896	53.1514	66.4724	60.0834	70.9822	63.4436	56.5352	66.5628	64.7742	67.5017	46.4277	52.8857	45.9467	36.7152	45.9268	47.7653	49.1176	47.7703	39.0138	42.8358	47.94	38.7239
106	36.0377	37.6561	53.2787	55.9911	38.6498	36.244	44.6926	40.1083	45.1947	31.0641	41.7298	35.7892	50.4554	42.3768	45.5173	37.3909	53.8961	36.6411	59.0946	50.545	50.513	51.4607	59.5199	57.5166	53.7363	54.0667	51.9274	53.411	54.1724	64.3843	59.2504	68.5008	62.5433	57.1473	65.0311	63.26	67.3702	46.1654	54.1595	43.5808	34.7885	46.3354	47.3464	47.4775	48.5495	38.2916	43.7973	46.7505	40.1266
108	37.919	38.0876	52.7742	55.5934	38.9494	38.6911	45.5149	39.7573	45.1062	30.9474	40.6796	35.9665	49.8284	42.5339	47.1647	36.2428	51.3327	36.2863	60.7065	49.1852	51.9299	51.6746	59.3661	57.5931	53.3548	56.7474	51.5219	52.8603	55.2654	64.8877	60.9474	71.3445	63.4297	57.6792	64.8162	62.0275	68.8724	47.0293	51.2925	43.5456	36.3573	47.6588	47.6069	49.0056	49.2552	38.1038	44.197	46.7743	40.0528
110	35.6431	36.6325	51.4078	54.9816	38.6067	39.7387	45.1128	40.2398	43.6749	31.2199	41.1858	35.9412	51.4378	43.8565	47.1201	35.2006	49.7314	35.6946	59.1609	47.654	50.19	53.6562	58.8655	57.1669	53.4995	55.8768	52.2331	51.7036	51.6066	65.1222	57.5305	71.3004	60.6936	58.0425	64.331	62.7238	67.5224	45.7319	52.2206	44.4747	35.5304	49.3992	47.61	50.5098	46.2705	37.9598	45.0761	46.6713	40.3576
112	36.7821	37.0487	54.4004	56.467	38.9447	41.6479	44.4153	41.9446	45.4255	29.8883	39.826	36.5036	51.4651	44.3987	47.6238	36.6796	51.9025	35.4485	56.8185	48.7667	53.5408	56.4073	56.7306	55.5677	56.238	53.9233	51.856	52.3333	49.6213	63.644	56.2818	69.0349	60.1536	57.0338	61.7854	60.9168	67.8052	45.2588	51.7917	44.5678	35.8404	49.6468	47.3892	48.7885	43.8698	38.3179	44.2918	46.9288	40.4451
114	34.3961	37.8471	52.4127	55.3679	37.9198	40.2232	45.0998	42.9796	44.6528	29.7635	40.386	35.8784	50.1432	44.1139	49.671	38.4994	50.8806	34.9656	55.9296	48.7885	51.3691	53.7187	56.3095	56.0958	55.7531	53.0343	50.9858	52.6987	50.038	62.161	56.9514	68.3185	57.8685	59.3991	63.7575	57.8387	65.5214	45.6035	53.2084	45.9645	34.7554	48.9705	48.2089	48.2395	43.8003	38.5928	44.2886	47.3631	41.7379
116	32.9511	39.2305	53.4158	53.1247	38.5912	39.8385	43.3775	42.0526	45.6392	29.7734	42.8502	35.1537	51.46	43.2976	48.7064	37.5696	56.46	36.9988	55.2606	45.687	56.6008	52.444	54.2688	52.9884	53.9177	54.3689	50.7148	53.1781	50.7582	60.3603	58.5177	67.7596	61.9783	57.6653	58.0671	58.1869	62.3894	44.385	52.6867	45.352	35.3421	49.836	49.439	50.724	42.9092	39.6351	45.048	46.1555	42.3199
118	37.1715	39.6461	54.8168	54.0225	38.4877	43.3012	43.6335	41.2131	45.6886	28.989	42.5886	35.2465	51.5186	43.8948	49.243	37.2414	52.3097	36.138	54.4281	46.1785	55.4461	51.4755	54.5916	55.5875	54.9155	54.4429	51.9483	51.5699	50.6664	58.4037	59.1397	65.1111	62.2765	57.0497	61.0594	56.1203	62.6289	43.7452	53.0429	45.5346	34.9574	48.3324	49.1898	50.3096	42.0542	37.5207	43.2541	45.9802	41.6506
120	36.83	40.1401	51.1555	54.9631	38.58	43.933	45.9072	41.5377	46.9542	28.4595	43.3278	37.2336	51.2579	43.7487	48.2983	36.5171	52.795	36.416	53.8116	47.5387	50.3102	50.6774	53.5303	56.6956	53.6117	52.1737	49.6315	50.37	51.6808	59.8779	57.5162	63.384	62.6339	56.4817	61.0471	57.8123	64.9822	44.6995	51.0913	44.1167	34.5752	49.2658	48.5822	49.406	44.1529	37.7704	42.8732	45.244	41.0938
122	40.6778	39.8854	53.1092	53.6025	39.1544	44.728	45.9471	42.7311	45.5396	29.2395	44.0063	36.7145	51.5262	44.2822	47.3787	36.1392	51.2974	35.6403	54.8314	46.9896	52.2106	50.2882	52.0027	54.9577	52.9848	51.2213	52.1529	51.0958	49.4252	58.5398	57.7968	65.5386	62.7564	55.7846	61.6609	56.6218	66.2016	45.4574	51.7969	40.7663	34.7653	48.3834	49.5361	48.3774	44.9246	37.0432	41.4291	46.3411	40.8525
124	37.5265	38.8156	56.6894	53.471	38.7153	43.1818	46.083	42.6277	45.2159	28.6436	43.4594	37.2315	49.224	43.8253	48.2577	36.4461	50.9378	35.0763	54.1839	44.3408	50.5941	51.2081	53.9575	55.5707	52.2721	52.6192	54.2241	50.6774	50.5601	56.1335	57.0954	62.172	63.0209	54.4556	61.3854	58.1073	65.1231	45.4611	52.6668	47.6322	34.2058	44.9032	50.5668	47.6412	42.9597	37.1986	41.5483	46.8999	40.5498
126	38.6882	39.472	54.4555	51.0435	39.2151	43.7662	46.0693	42.8039	44.9293	29.4504	44.1044	36.1326	47.8772	43.2863	45.0904	37.193	50.8613	35.0432	53.8448	44.4583	51.0013	50.3082	52.6173	54.8905	50.53	50.7853	55.2076	51.261	50.5459	56.2514	54.4862	60.5192	59.1222	54.0914	61.6924	56.3924	68.2467	43.952	52.6029	45.1037	34.6918	45.4969	51.5083	49.9255	45.8703	38.1598	42.8419	46.4077	41.7084
128	36.1908	38.3269	53.8153	53.1816	39.1973	43.3551	46.6349	42.928	44.5613	28.8058	44.7478	37.7418	48.2332	42.8151	48.4217	35.3467	51.1003	36.5014	52.324	44.6025	54.2654	52.3099	52.646	55.2349	52.2604	50.1572	53.1423	49.9963	49.04	57.3187	54.7041	60.9348	57.3964	52.7799	62.0947	55.4392	63.1541	43.5375	50.7634	45.7058	34.1534	44.8258	51.0194	50.534	42.9178	38.4967	42.6404	44.8646	43.1658
[truncated: 167 more columns]

## Sheet: Ext Data Fig 4d
Extended Data Fig. 4d
RNAi:	LacZ	LacZ	Rab1	Rab1	Rint1	Rint1	Syx5	Syx5	Sar1	Sar1	Tango1	Tango1
Oleic acid:	+	-	+	-	+	-	+	-	+	-	+	-
	9.62647	12.2861	13.5454	10.1078	14.9338	15.6805	17.2877	32.5986	12.9004	14.2227	19.0597	12.2861
	15.6805	16.4645	12.2861	10.6132	12.9004	12.9004	10.6132	29.5679	61.4695	15.6805	18.1521	9.62647
	12.9004	29.5679	10.6132	12.2861	12.2861	8.31571	37.737	29.5679	29.5679	14.9338	11.1438	29.5679
	8.73149	11.701	14.2227	12.2861	8.73149	10.1078	13.5454	12.2861	10.6132	14.2227	11.1438	5.6284
	15.6805	17.2877	8.73149	15.6805	23.1672	15.6805	29.5679	14.2227	8.73149	16.4645	5.36038	8.73149
	15.6805	13.5454	9.62647	9.16807	31.0463	18.1521	8.73149	23.1672	19.0597	18.1521	10.6132	20.0127
	14.2227	23.1672	29.5679	18.1521	13.5454	11.701	28.1599	11.701	11.701	16.4645	7.91972	14.9338
	14.9338	12.2861	13.5454	12.9004	13.5454	10.6132	22.064	17.2877	10.6132	11.1438	15.6805	12.9004
	22.064	16.4645	19.0597	13.5454	10.1078	9.62647	13.5454	15.6805	26.819	7.18342	43.6852	20.0127
	16.4645	26.819	10.1078	12.9004	21.0134	13.5454	15.6805	19.0597	25.5419	11.701	23.1672	9.62647
	9.16807	23.1672	8.73149	19.0597	12.9004	7.91972	17.2877	9.62647	14.2227	4.2	8.73149	25.5419
	21.0134	19.0597	8.73149	16.4645	14.9338	7.91972	7.18342	14.9338	13.5454	9.62647	10.6132	19.0597
	11.1438	11.701	11.701	16.4645	10.6132	5.10513	10.1078	10.6132	11.1438	9.16807	10.6132	7.54259
	13.5454	14.2227	9.62647	13.5454	14.2227	7.54259	14.2227	12.2861	13.5454	14.2227	14.2227	5.6284
	21.0134	12.2861	14.9338	5.90982	9.62647	9.16807	32.5986	9.16807	16.4645	9.62647	22.064	5.10513
	8.73149	15.6805	14.2227	20.0127	17.2877	9.62647	22.064	7.91972	11.1438	14.2227	17.2877	12.2861
	12.2861	17.2877	8.73149	16.4645	16.4645	28.1599	17.2877	17.2877	11.701	6.51558	7.54259	8.73149
	15.6805	18.1521	14.9338	22.064	34.2285	17.2877	23.1672	15.6805	11.1438	11.1438	8.73149	10.1078
