# Supplementary material for: Identification of two pathways mediating protein targeting from ER to lipid droplets
Source: Nat Cell Biol. 2022 Sep 1;24(9):1364–77. doi: 10.1038/s41556-022-00974-0 (PMC9481466; doi:10.1038/s41556-022-00974-0)
Supplement: Source Data Extended Data Fig. 5 — Statistical source data. [file 41556_2022_974_MOESM22_ESM.xlsx]

## Sheet: Ext Data Fig 5a
Extended Data Fig. 5a		*,**normalized to LacZ band intensity of respective fraction
Fraction:	Membranes*						LDs**						Input	Soluble
RNAi:	LacZ*	Trs20	Rab1	Rint1	Syx5	Bet1	LacZ**	Trs20	Rab1	Rint1	Syx5	Bet1	LacZ	LacZ
Antibody:	GPAT4
	100	193.605	158.43	187.545	353.647	185.148	100	33.6554	36.1304	50.5203	38.6097	46.9961	-	-
	100	189.323	261.309	209.017	285.907	229.498	100	43.3666	31.2783	32.7204	30.4469	30.9723	-	-
	100	292.41	366.867	237.879	281.602	235.709	100	27.5528	29.8275	33.3817	34.139	27.3793	-	-
Antibody:	CNX99A
	100	71.4184	44.2139	53.0493	197.567	39.8098	-	-	-	-	-	-	-	-
	100	103.272	110.959	66.6539	129.679	63.4701	-	-	-	-	-	-	-	-
	100	181.623	186.736	88.6492	130.135	93.4527	-	-	-	-	-	-	-	-

## Sheet: Ext Data Fig 5c
Extended Data Fig. 5c
LacZ	Trs20	Rab1	Rint1	Syx5	Bet1
66.6667	20	0	8.33333	18.1818	0
88.8889	7.14286	12.5	25	10	6.25
88.2353	20	20	25	25	13.3333
87.5
94.1176
75

## Sheet: Ext Data Fig 5de
Extended Data Fig. 5d,e
# LDs	LacZ	Trs20	Rab1	Rint1	Syx5	Bet1
0	3.2258	38.4615	60.5263	44.4444	37.8378	56.7568
1	2.1505	28.2051	21.0526	22.2222	24.3243	29.7297
2	9.6774	17.9487	5.2632	13.8889	18.9189	5.4054
3	4.3011	7.6923	7.8947	8.3333	5.4054	5.4054
4	17.2043	5.1282	0	2.7778	8.1081	2.7027
5	10.7527	0	0	2.7778	2.7027	0
6	11.828	0	2.6316	2.7778	0	0
7	11.828	0	0	2.7778	0	0
8	6.4516	2.5641	2.6316	0	2.7027	0
9	6.4516	0	0	0	0	0
>10	16.129	0	0	0	0	0

## Sheet: Ext Data Fig 5g
Extended Data Fig. 5g
G-Ubxd8							CGI-58-mC							mC-CCT1
LacZ	Trs20	Rab1	Rint1	Syx5	Bet1		LacZ	Trs20	Rab1	Rint1	Syx5	Bet1		LacZ	Trs20	Rab1	Rint1	Syx5	Bet1
4.3471	3.56119	2.85031	2.14958	3.58407	1.45951		3.6488	1.40659	2.0033	2.55271	1.97856	2.78912		2.02098	1.62107	2.86873	3.02927	2.03294	2.49191
3.61169	3.93611	1.5229	2.85649	2.00647	2.22019		2.72655	2.72368	2.82086	2.55323	1.92025	2.9621		2.50645	1.38263	1.47687	2.08724	1.32949	1.46296
2.50918	3.0892	3.0797	2.31536	1.34562	1.85801		1.52412	1.93541	2.1075	3.35843	2.93127	1.74116		1.67197	2.0705	1.66814	3.20273	3.06961	1.66014
3.39052	1.27437	4.3126	2.57845	3.54405	1.41138		3.13238	3.85447	3.36848	2.27209	3.48425	1.68833		2.82229	2.31269	1.86311	2.57232	2.35809	2.15602
3.76702	1.69164	1.30937	2.38976	4.08365	1.27201		2.2018	1.76119	2.22053	2.54569	1.71694	3.49308		3.426	2.37973	1.71369	2.99514	1.97392	2.26069
2.74686	2.72103	2.0449	4.241	5.0588	2.41729		2.79778	1.60608	2.13402	2.55167	1.74691	2.55988		1.13067	1.94171	3.22654	2.12341	1.97039	2.14426
3.32718	3.32659	1.27414	3.03449	3.24191	1.66272		2.9506	2.27562	1.84699	1.86679	2.47917	2.33259		1.51101	1.54793	2.69252	1.51463	1.83574	1.93498
1.60184	1.5685	3.22892	2.51971	1.77218	1.84643		2.81789	1.95348	1.27612	3.00424	2.89835	2.9528		1.28329	1.96253	2.21492	2.45328	2.00548	2.28763
2.50602	2.77279	3.07126	2.38496	1.56215	1.35538		2.17438	2.26971	2.1393	3.40869	2.5974	1.84329		1.33444	2.93038	1.41502	2.43268	1.71749	2.62914
3.03194	2.43329	1.72998	4.54861	3.31259	2.79165		1.68995	2.68318	2.61468	1.85721	2.01907	2.87422		2.10965	2.78291	2.61844	2.18043	2.00256	2.69644
3.39722	4.50454	2.83055	2.12278	2.35555	2.07901		3.08357	1.9793	4.51893	4.10092	2.90005	4.71949		2.52961	1.59493	2.79814	2.36264	1.85477	1.72692
2.67928	1.67578	1.82075	3.28904	1.69428	3.206		2.17274	2.73147	2.90117	1.59102	3.37893	5.41666		2.49077	1.74613	1.47209	3.05202	2.43742	2.11265
3.74524	3.83052	3.17241	2.3506	4.79203	2.59782		2.83607	2.6704	1.74084	2.23668	2.15337	2.60542		1.16787	1.65606	1.53609	2.36302	2.30062	2.67824
2.67879	3.43334	2.12545	2.96283	1.58413	1.79463		3.86311	1.67489	2.58815	2.77738	2.8457	4.23235		0.581957	3.14268	1.70914	2.31356	1.71742	2.20431
2.02938	2.94918	2.88907	2.44932	2.14409	1.40336		2.40162	2.23992	2.92854	3.16727	2.67794	2.33743		1.36228	2.86938	2.60324	2.9529	1.3343	2.11653
3.27935	2.36131	3.4186	2.48792	3.96352	2.01326		2.1982	3.40028	3.3955	2.1707	2.0435	2.28761		1.45173	1.8017	2.72489	2.49539	1.62564	2.68657
3.7853	3.93434	2.04157	2.65935	5.09026	1.32073		3.20322	2.79051	3.30175	3.33645	2.5741	3.41904		2.19842	1.73839	2.08683	2.71178	1.56373	1.5382
2.5396	3.23256	1.30252	1.53067	3.99624	1.27904		2.78118	1.69857	4.15096	2.30373	3.7736	2.89718		1.70587	1.27492	1.86284	2.09641	1.20233	1.53703
2.91425	2.81001	2.54552	3.45906	4.18801	1.55888		2.76514	1.88081	2.81794	1.63754	2.51108	2.29317		1.43732	2.82176	1.16888	1.97597	1.74951	1.5971
3.0553	2.4588	3.67928	2.46443	2.91832	2.21798		2.30388	2.10027	2.6727	3.64085	2.67316	3.59158		2.06028	1.85149	1.97422	2.44536	2.05142	2.15578
1.99147	3.29574	3.28787	2.344	3.13366	1.8653		1.37886	2.61372	1.89681	1.83502	3.4088	2.19523		2.7977	1.95358	1.96823	1.67976	2.29172	2.54041
1.76277	3.66564	3.20365	2.61625	2.12352	2.21558		3.16183	2.83313	3.37152	2.91016	3.29257	3.90341		1.5344	1.64322	1.50737	3.24215	1.23359	1.60038
2.95058	3.02169	1.38946	1.74659	2.7715	1.60601		2.01315	3.49076	2.664	5.50504	3.96505	2.92344		2.05762	1.43072	2.03025	3.22166	1.99271	1.09489
2.70484	3.17228	4.24811	1.97859	4.12453	3.66138		2.06021	2.72521	3.30739	3.05975	4.21029	2.78964		1.44536	2.52574	3.26321	2.32297	1.96864	2.5318
1.65864	3.42542	3.11262	3.51697	2.50707	3.79009		1.74298	2.82397	3.93489	1.57156	2.0248	2.8249		1.30292	2.50055	2.96718	2.57715	2.16759	2.32889
1.9805	3.30899	2.73677	2.23004	2.07337	2.03895		2.14179	1.5561	2.13832	1.54245	4.05721	2.06694		1.07619	4.08665	1.83842	1.88834	1.80814	1.65844
4.2004	3.89468	1.23266	2.59392	2.65446	1.18826		1.78907	2.40644	3.08524	2.57225	2.91094	1.76412		1.79897	2.91403	1.69564	3.35811	2.27815	1.2319
2.44183	4.2297	2.64286	1.24162	2.30932	3.41833		1.96485	2.597	2.92392	1.93061	2.57161	1.48113		1.70853	1.81545	1.60444	3.14771	1.81773	1.55399
2.55562	4.97818	2.92031	2.1509	4.70615	2.0831		2.20377	2.41401	3.46186	1.92124	1.94969	2.62167		1.97361	3.00339	2.27758	1.49095	1.97405	1.80194
2.92495	2.67605	2.67856	3.25679	1.77557	1.78716		2.07612	2.2593	2.58644	3.36943	2.67323	2.5317		3.13276	2.4849	2.80901	2.51788		1.65608
2.88268	2.72331	2.01589	1.87916	4.71901	2.8131		1.95823	2.24265	2.52757	2.63834	2.67281	3.27539		1.41074	2.87529	1.31954	1.54757		1.73407
2.7061	2.19631	1.71292	1.7788	1.44577	1.97957		1.82498	1.94044	2.36768		2.84643			1.34346	1.92422	2.03382	1.78008		2.42064
4.347	2.10462	3.33915	3.49528	2.14895	4.27966		2.09593	2.86582	2.2133		2.36653			1.3403	2.45934		3.5132
4.85606	2.52263	1.80246	2.92017	3.67849	4.42638		2.53021							1.27306	1.94609
3.00601	2.77439		2.84944	4.66594			2.59193							2.31352	1.97323
1.98943			3.1971	2.20291			2.79305							2.0716	2.11685
1.82552							1.93316							1.14379
2.74481							2.62325							2.12114
2.71572							4.74062							1.42425
2.16571							3.40382							1.76949
3.83966							2.08701							2.34678
3.05883							1.95372							1.61948
2.90531							3.88702							1.63081
3.73493							2.69479							1.8667
2.17636							2.31813							2.77078
3.20059							2.41935							3.27571
4.52772							1.76026							2.40989
4.08807							2.45764							2.14952
3.3506							2.56339							1.26571
2.70741							1.76671							2.31538
2.8546							3.03526							2.27065
2.10594							1.70738							1.60801
2.53516							2.67309							1.12284
2.05187							2.56333							1.18494
3.69982							2.63735
4.45616							2.20375
2.89362							2.97337
3.08998							1.69497
3.43704							3.14073
5.00974							3.00478
3.00064							3.09072
4.29685							2.80132
3.73554							2.12393
4.19895							2.59949
3.79018							1.75988
2.22969							2.38992
2.93164							1.55756
3.4446							2.03403
4.09125							2.90462
2.14353							1.76349
4.34455							2.3978
2.83438							2.38723
1.63702							1.99706
4.15279							3.01048
2.12754
2.03015
4.35614
4.63943
2.5263
2.48315
3.02355
3.16425
2.82763
2.07553
2.26188
