# Supplementary material for: Identification of two pathways mediating protein targeting from ER to lipid droplets
Source: Nat Cell Biol. 2022 Sep 1;24(9):1364–77. doi: 10.1038/s41556-022-00974-0 (PMC9481466; doi:10.1038/s41556-022-00974-0)
Supplement: Source Data Extended Data Fig. 6 — Statistical source data. [file 41556_2022_974_MOESM24_ESM.xlsx]

## Sheet: Ext Data Fig 6a
Extended Data Fig. 6a			n.d. = not detected
Fraction #	LD		STX1A	STX2	STX3	STX4	STX5	STX7	STX11	STX12	STX16	STX17	STX18	Gos28	Gos27	Vti1a	Vti1b	Bnip1	Bet1	Bet1l	STX6	STX8	STX10	Use1	Snap23	Snap25	Snap29	Vamp1	Vamp2	Vamp3	Vamp4	Vamp5	Vamp7	Vamp8	Ykt6	Sec22a	Sec22b	Sec22c
1	0		n.d.	0.503152	n.d.	0.705406	0.320903	0.064583	n.d.	0.127587	0	0.230999	0.047788	0.120525	0.315876	n.d.	0	0.187297	0.11994	0	0	0	n.d.	0.329572	0.684368	n.d.	0.391974	n.d.	n.d.	0.831278	0.185224	0.715484	0	0.264748	0.211982	0	0.315967	n.d.
2	0		n.d.	0	n.d.	0.150232	0.417507	0	n.d.	0.052287	0	0.502917	0.403021	0	0	n.d.	0	0.588337	0.341493	0	0	0.264568	n.d.	0.531167	0.395455	n.d.	0.226617	n.d.	n.d.	0	0.321894	0	0.021043	0.196309	0	0	0.414886	n.d.
3	0		n.d.	0.334374	n.d.	0.304451	0.392493	0.058631	n.d.	0	0	0.506614	0.473635	0	0	n.d.	0.09607	0.519932	0.423418	0	0	0.074187	n.d.	0.421031	0.440718	n.d.	0.191179	n.d.	n.d.	0.235025	0	0	0	0.117074	0	0.183027	0.588578	n.d.
4	0		n.d.	0	n.d.	0.105748	0.354572	0	n.d.	0.089642	0	0.628114	0.673587	0	0.216384	n.d.	0.066684	0.602896	1	0	0	0.232024	n.d.	0.648666	0.286094	n.d.	0.399446	n.d.	n.d.	0	0	0	0.16997	0.109996	0	0	0.969379	n.d.
5	0		n.d.	0	n.d.	0.19693	0.325869	0.301004	n.d.	0.162194	0	0.664581	0.633794	0	0	n.d.	0.223908	0.689903	0.933576	0	0	0.241933	n.d.	0.793933	0.501748	n.d.	0.65228	n.d.	n.d.	0	0.099127	0	0.327274	0.23923	0	0	1	n.d.
6	0		n.d.	0	n.d.	0.147214	0.572214	0.206593	n.d.	0.113451	0	0.688359	0.53325	0	0.106184	n.d.	0.353237	0.628794	0.618041	0	0	0.3072	n.d.	0.598027	0.546583	n.d.	0.715871	n.d.	n.d.	0.095413	0.170919	0	0.128097	0.267008	0	0	0.751208	n.d.
7	0		n.d.	0.861129	n.d.	0.6406	0.545067	0.4827	n.d.	0.239324	0.13255	0.726386	0.599742	0	0.478526	n.d.	0.514437	0.661985	0.561676	0	0	0.412695	n.d.	0.524688	0.774183	n.d.	0.778941	n.d.	n.d.	0.392663	0.337966	0	0.355606	0.336527	0	0	0.813705	n.d.
8	0		n.d.	1	n.d.	1	0.797722	0.398942	n.d.	0.505651	0	0.680974	0.771966	0.059016	0.423404	n.d.	0.747234	0.833646	0.506267	0	0	0.896296	n.d.	0.801025	1	n.d.	0.841772	n.d.	n.d.	0.558303	0.426753	0.779275	0.625636	0.554702	0	0	0.662073	n.d.
9	0		n.d.	0.897163	n.d.	0.857414	0.788971	0.99964	n.d.	0.647427	0	1	0.915793	0	0.792144	n.d.	0.987484	0.71679	0.484287	0	0.328847	0.957682	n.d.	0.697499	0.70568	n.d.	0.804971	n.d.	n.d.	0.876891	0.407518	0	1	0.947983	0	0	0.924689	n.d.
10	0		n.d.	0.308827	n.d.	0.352991	0.921113	1	n.d.	0.662788	0	0.793241	1	0.055468	0.529427	n.d.	0.855352	1	0.654354	0	0	0.936859	n.d.	1	0.546848	n.d.	0.706056	n.d.	n.d.	1	0.794129	1	0.73532	0.89184	0	1	0.80002	n.d.
11	0		n.d.	0.688429	n.d.	0.249547	0.918571	0.795717	n.d.	0.742767	0	0.683761	0.823251	0.125457	0.678943	n.d.	0.803789	0.892808	0.601021	0	0	0.956981	n.d.	0.883811	0.600089	n.d.	0.692235	n.d.	n.d.	0.83853	0.754071	0.574698	0.572395	0.736368	0.062724	0.308397	0.814471	n.d.
12	0.006635		n.d.	0.403972	n.d.	0.428221	0.957307	0.854451	n.d.	0.690636	0.467068	0.679315	0.850447	0	1	n.d.	1	0.925451	0.717459	0	0.691701	1	n.d.	0.869303	0.717437	n.d.	1	n.d.	n.d.	0.77293	0.681369	0	0.929223	1	0.128201	0	0.836311	n.d.
13	0		n.d.	0	n.d.	0.136384	0.891555	0.657398	n.d.	0.920172	1	0.654075	0.767815	0.20988	0.321736	n.d.	0.836102	0.651761	0.451083	0	1	0.678518	n.d.	0.668932	0.449081	n.d.	0.95531	n.d.	n.d.	0.579573	0.71414	0	0.803561	0.732353	0.317861	0.939753	0.693859	n.d.
14	0		n.d.	0	n.d.	0.095518	0.61426	0.839119	n.d.	1	0.270588	0.558284	0.597285	0.079181	0.287129	n.d.	0.739651	0.62994	0.709317	0	0.649164	0.820082	n.d.	0.708892	0.57571	n.d.	0.680433	n.d.	n.d.	0.846868	1	0	0.716866	0.925793	0.144337	0	0.680964	n.d.
15	0		n.d.	0	n.d.	0.226944	0.768552	0.917378	n.d.	0.665183	0.838998	0.347692	0.316425	0.03791	0.160116	n.d.	0.569272	0.413736	0.444745	0	0.657096	0.526501	n.d.	0.388666	0.593808	n.d.	0.6944	n.d.	n.d.	0.588964	0.698629	0	0.506447	0.652241	0.356021	0	0.537876	n.d.
16	0		n.d.	0	n.d.	0.095989	0.654776	0.598493	n.d.	0.761582	0.250543	0.198139	0.215365	0.105824	0	n.d.	0.440363	0.268084	0.335492	0	0.929589	0.379374	n.d.	0.341701	0.263745	n.d.	0.519468	n.d.	n.d.	0.58858	0.406627	0	0.289943	0.508067	0.294961	0	0.525013	n.d.
17	0.00767		n.d.	0	n.d.	0.075524	0.443307	0.349814	n.d.	0.57515	0	0	0.15618	0.036293	0	n.d.	0.249356	0.14482	0.283168	0	0	0.250802	n.d.	0.138654	0.315786	n.d.	0.3347	n.d.	n.d.	0.310268	0.351318	0	0.328994	0.53543	0.535041	0	0.529111	n.d.
18	0		n.d.	0	n.d.	0	0.285004	0.112311	n.d.	0.324328	0.215818	0	0	0.068071	0	n.d.	0.202473	0.148529	0.155774	0	0	0.13388	n.d.	0	0.090569	n.d.	0.298388	n.d.	n.d.	0.121194	0	0	0.100979	0.276524	0.603095	0	0.252345	n.d.
19	0		n.d.	0	n.d.	0	0.216931	0	n.d.	0.085751	0	0.115793	0	0.08025	0	n.d.	0.060785	0.034802	0.049883	0	0	0.037361	n.d.	0	0.043911	n.d.	0.121832	n.d.	n.d.	0	0	0	0.317367	0.082201	0.54753	0	0.129143	n.d.
20	0.005113		n.d.	0	n.d.	0	0	0	n.d.	0.128543	0	0	0.013722	0	0	n.d.	0	0	0	0	0	0	n.d.	0	0	n.d.	0.245902	n.d.	n.d.	0	0	0	0.025793	0.04077	0.878267	0	0.020307	n.d.
21	0.022943		n.d.	0	n.d.	0	0.125454	0	n.d.	0	0	0	0	0	0	n.d.	0	0	0	0	0	0	n.d.	0	0	n.d.	0	n.d.	n.d.	0	0	0	0	0	1	0	0	n.d.
22	1		n.d.	0.306988	n.d.	0.321914	1	0	n.d.	0.085814	0	0.189335	0.060813	1	0	n.d.	0.090938	0.115121	0.199846	1	0	0	n.d.	0	0.288519	n.d.	0.763184	n.d.	n.d.	0.201682	0.411714	0	0.070877	0.284427	0.814186	0	0.426009	n.d.

## Sheet: Ext Data Fig 6d
Extended Data Fig. 6d
Halo-KDEL	EGFP-Rab1	mCherry-Rab18
555	467	263
524	501	269
581	414	303
489	408	313
432	447	235
521	398	317
502	419	253
480	521	233
400	479	263
490	529	254
485	478	216
571	492	268
476	512	295
485	542	261
643	638	313
854	680	326
992	656	415
1310	715	464
1524	740	499
1664	828	611
1810	1061	720
1781	1086	692
1917	1184	765
1791	1279	749
1979	1421	722
2055	1500	921
1993	1458	1014
1852	1486	909
1744	1255	965
1590	1231	877
1401	1057	816
1373	1004	749
1222	923	597
1063	1004	555
1026	878	511
1000	903	548
1016	867	506
937	793	532
877	785	499
886	880	533
885	757	488
876	832	575
827	842	568
846	896	562
889	886	535
862	843	640
1057	900	570
1221	941	600
1372	953	607
1331	1059	665
1359	1079	703
1374	1114	694
1294	1276	812
1255	1254	697
1250	1055	687
1306	968	667
1487	866	576
1525	915	652
1604	730	559
1547	813	562
1400	781	553
1312	768	527
1417	771	465
1406	773	496
1364	803	558
1532	898	642
1598	861	602
1394	928	619
1420	940	614
1298	868	606
1226	827	603
1223	772	630
1099	806	561
1056	639	576
973	690	528
864	677	436
914	736	471
788	829	554
643	759	481
617	794	468
662	785	395
552	834	477
550	778	498
566	801	580
631	878	506
817	929	555
946	982	624
974	1041	569
855	1004	583
961	1080	600
1082	941	584
1273	730	577
1337	832	563
1589	902	696
1973	985	677
2089	1034	630
2062	967	581
1942	867	560
1707	673	433
1402	633	407
1218	507	368
968	454	302
814	411	281
579	386	266
613	444	233
544	511	273
542	560	278
498	493	281
449	492	271
524	529	269
543	527	252
449	558	246
394	514	238
478	454	239
461	522	293
533	496	264
520	474	253
591	590	296
661	593	288
897	629	342
1182	723	369
1512	743	555
1469	814	579
1660	983	630
1709	988	672
1816	994	727
1980	1093	756
1916	1099	727
2014	1140	865
1996	1310	748
2007	1226	841
1835	1109	790
1669	918	769
1442	926	662
1317	940	628
1226	893	533
1129	940	577
896	787	580
877	788	504
855	752	493
789	735	505
850	759	542
820	778	647
713	833	624
803	878	586
740	863	564
810	773	504
834	912	561
789	867	502
834	895	588
997	1094	578
1018	962	627
1098	1084	571
1160	950	596
1271	1109	670
1184	1140	626
1250	1019	610
1351	998	657
1576	1044	707
1659	940	686
1609	910	643
1613	843	531
1567	717	565
1387	687	547
1274	752	573
1268	797	440
1271	776	584
1232	784	529
1367	914	560
1391	805	542
1365	773	538
1380	854	593
1358	898	588
1249	834	625
1258	840	720
1198	819	574
1132	813	563
1116	728	509
1103	773	541
996	649	479
925	762	452
844	750	476
774	787	450
735	705	442
719	810	519
628	805	463
693	885	561
730	907	619
821	983	592
924	1027	573
980	1041	520
974	983	545
990	1009	536
1055	861	590
1155	876	619
1421	1059	641
1720	972	678
1935	1028	665
2088	1027	666
1978	971	642
1885	885	496
1620	736	491
1342	637	393
1264	629	335
1000	471	306
754	439	296
522	439	248
589	446	280
534	482	260
495	455	279
511	491	237
513	433	271
426	536	260
416	574	268
471	502	287
435	492	286
449	482	260
435	458	300
457	489	263
486	484	251
536	564	342
601	605	266
837	524	347
1017	630	394
1201	762	474
1305	744	496
1432	832	559
1513	789	587
1743	815	516
1821	931	626
1798	1047	688
1872	990	710
1919	1059	733
1947	1035	749
1819	984	739
1626	949	791
1421	933	693
1311	814	655
1172	875	566
1060	909	494
959	813	477
787	788	468
802	802	550
692	800	534
760	765	499
634	793	516
793	906	534
573	801	486
656	864	509
713	957	644
669	885	499
722	935	506
713	881	574
804	908	540
923	877	633
926	993	608
958	1007	636
886	1045	685
1061	1082	656
1103	1048	597
1303	1117	655
1504	937	648
1641	885	678
1653	810	653
1689	859	592
1674	920	585
1324	862	566
1337	811	580
1155	766	573
1164	820	489
1136	684	580
1145	737	527
1229	818	569
1251	844	606
1185	860	541
1323	897	636
1283	837	684
1401	955	653
1344	897	676
1250	862	540
1263	807	527
1192	868	528
1184	724	575
1285	788	460
977	757	478
991	724	476
849	825	435
866	763	513
819	724	517
759	826	540
829	894	655
909	862	604
834	930	639
1026	1053	638
1051	964	569
1066	926	562
1063	825	647
1178	829	601
1499	889	643
1709	1055	744
1917	1063	763
2012	1059	745
1966	1024	636
1892	791	555
1630	778	450
1355	654	390
1170	557	425
975	464	318
885	386	243
539	408	263
580	426	276
629	429	288
560	477	299
464	446	309
422	534	306
440	459	243
405	497	275
439	540	241
442	491	261
378	525	243
466	538	289
436	520	293
435	533	307
473	508	326
553	597	290
759	599	341
839	681	379
1093	634	474
1312	777	529
1267	684	587
1521	726	586
1490	676	617
1606	823	604
1924	877	583
1893	902	662
1681	869	628
1894	949	610
1710	899	656
1618	809	632
1562	880	696
1297	930	609
1103	1013	560
956	876	555
882	805	563
702	793	491
653	791	527
699	809	542
670	851	597
644	780	516
637	829	512
654	795	577
601	740	490
598	864	599
597	762	552
673	939	563
678	811	531
658	865	636
683	904	623
731	861	638
763	967	630
838	908	619
954	953	540
1121	953	583
1282	1012	626
1532	1002	759
1647	929	775
1768	839	695
1756	810	668
1576	760	632
1276	792	551
1145	828	601
1087	844	531
1009	923	502
1026	756	570
1008	758	515
1026	771	566
1157	809	575
1162	839	628
1356	902	699
1258	1010	635
1311	952	633
1391	924	613
1330	897	662
1406	909	622
1343	791	599
1336	912	625
1292	859	564
1275	799	536
1151	736	536
1138	824	498
1096	788	473
891	752	512
958	856	538
883	895	588
1016	934	547
1007	912	592
945	953	561
1058	868	573
1109	891	624
1202	855	580
1251	913	605
1671	953	676
1807	1113	770
1894	1085	702
2006	1032	638
1926	861	692
1819	806	656
1598	776	569
1296	637	434
1085	523	392
984	478	361
961	456	339
539	360	228
597	484	236
511	515	244
575	436	258
560	447	290
506	495	278
434	450	243
468	534	246
376	526	247
452	495	246
441	532	291
477	501	281
481	540	308
522	551	291
548	550	315
554	585	356
715	632	377
880	662	421
984	621	480
1126	656	479
1132	730	626
1392	705	615
1419	695	619
1446	703	578
1515	740	600
1696	835	555
1685	730	581
1611	762	562
1607	849	543
1555	852	625
1313	846	566
1172	845	612
1106	804	543
962	859	567
786	790	486
826	739	469
699	772	430
591	776	537
678	785	514
581	813	492
614	799	548
552	720	543
638	751	543
625	851	524
543	817	584
555	875	602
491	795	531
567	894	550
616	841	596
684	807	549
648	876	635
825	860	579
790	835	644
999	911	638
1264	898	695
1462	977	796
1592	924	703
1607	947	648
1565	911	721
1396	962	641
1136	914	594
1030	916	688
926	900	589
950	806	531
864	748	623
869	832	508
1029	769	574
975	856	652
1160	757	686
1348	862	657
1382	1008	724
1509	954	732
1494	977	631
1481	1054	636
1513	863	660
1590	971	683
1512	849	607
1519	913	639
1409	840	550
1459	764	549
1411	817	555
1165	902	590
1106	817	534
1165	859	564
1130	803	554
1143	1027	573
1129	863	558
1119	930	687
1165	841	609
1104	846	573
1284	870	594
1535	865	669
1698	1037	699
1975	975	658
2091	1036	752
2019	992	683
2036	909	690
1867	796	574
1640	745	551
1331	660	472
1151	592	369
1027	485	315
925	381	310
524	388	224
536	343	287
601	444	308
565	468	248
517	561	225
572	489	278
465	502	251
432	468	281
413	505	277
451	492	292
425	435	259
469	588	285
492	521	271
515	468	272
657	488	284
725	550	391
792	706	400
799	659	373
999	634	449
1129	659	500
1210	638	624
1290	547	633
1389	634	562
1369	683	497
1566	709	533
1600	762	505
1495	801	549
1491	710	557
1562	713	594
1428	781	671
1398	882	567
1307	866	598
962	787	594
1003	791	577
828	782	532
791	791	504
757	771	535
613	776	561
553	746	551
556	814	490
544	731	496
623	697	478
600	742	533
556	851	569
543	840	516
596	836	535
552	779	539
550	751	640
479	865	569
579	779	565
622	782	551
617	769	600
771	850	627
860	933	628
931	979	735
1289	1029	707
1418	1022	713
1343	925	706
1295	923	645
1205	768	663
1048	949	733
951	988	650
806	953	625
871	878	560
664	900	643
895	847	709
948	820	636
1060	887	600
1290	882	697
1322	954	696
1349	970	768
1448	1005	740
1345	1121	777
1344	1041	670
1533	1071	760
1588	1032	724
1476	1100	675
1661	1085	671
1737	1022	651
1492	990	574
1327	959	589
1365	995	657
1288	836	599
1267	935	659
1248	855	574
1159	905	584
1177	863	566
1158	950	590
1169	836	579
1251	944	659
1291	933	572
1508	900	642
1890	883	730
1810	1026	681
2235	908	777
2092	1034	753
2058	971	735
2032	860	703
1784	777	545
1422	684	504
1229	545	389
1033	521	351
899	497	336
463	396	226
546	446	251
666	458	244
548	461	267
577	481	301
559	497	304
567	510	243
478	451	252
409	488	264
426	502	284
477	509	307
533	508	276
626	473	324
669	562	324
748	651	324
801	659	416
856	633	435
1088	660	430
1157	640	456
1180	655	585
1224	612	545
1328	634	577
1259	633	623
1320	684	596
1418	710	535
1491	805	526
1545	797	608
1611	724	542
1524	798	618
1427	886	626
1230	829	650
1199	871	614
985	839	601
887	856	540
908	825	502
823	795	515
756	826	579
692	765	478
671	747	464
583	679	516
615	716	500
610	760	502
560	707	512
554	760	598
587	796	653
522	756	505
526	832	593
550	758	630
545	782	571
535	754	595
563	741	593
631	778	614
673	784	624
775	928	691
908	1009	667
1042	1005	756
1137	1048	748
1095	955	754
1013	928	781
920	795	751
777	865	751
743	984	745
680	901	754
688	890	631
722	1056	654
813	960	727
924	940	660
1052	902	620
1193	940	722
1258	921	766
1324	1053	816
1367	1057	697
1272	1012	785
1451	1170	803
1536	1116	785
1540	1079	803
1572	1052	743
1777	1161	829
1681	1077	704
1510	1168	704
1508	1125	648
1468	984	680
1442	1155	669
1347	981	601
1294	918	658
1136	974	615
1094	1009	633
1160	1061	599
1140	958	604
1226	1017	664
1390	894	712
1402	846	654
1650	995	706
1789	1165	658
2154	997	714
1956	914	815
1935	906	693
1767	869	604
1856	710	502
1516	741	475
1364	636	423
1048	580	341
1023	452	340
532	371	232
418	385	286
583	472	275
556	478	301
642	446	334
565	452	295
546	496	241
523	517	311
492	497	292
471	502	265
509	478	270
589	448	324
629	488	288
667	586	274
876	556	337
1001	658	414
1075	642	461
1335	666	439
1199	660	468
1399	680	490
1468	695	582
1351	666	536
1239	655	584
1378	697	549
1353	700	527
1429	672	572
1508	791	608
1504	855	613
1438	809	656
1281	865	655
1241	899	686
1045	828	550
1023	895	617
969	832	645
901	770	625
787	889	627
822	742	522
749	772	589
672	688	520
626	760	538
611	726	560
653	754	570
668	692	532
700	709	606
658	790	617
591	889	586
541	830	634
506	744	602
512	759	601
481	625	558
501	728	652
562	822	565
624	822	627
800	854	656
883	996	671
868	1054	752
859	1086	803
852	983	735
807	891	756
653	829	699
563	879	719
565	812	770
526	901	688
591	892	713
672	958	640
817	896	737
1003	1044	806
1127	985	775
1098	971	806
1152	1219	789
1207	1071	803
1122	1155	840
1111	1070	812
1289	1096	819
1372	1090	748
1582	1136	824
1675	1207	775
1840	1232	726
1794	1112	767
1724	1140	720
1623	1203	686
1419	1069	636
1521	1134	674
1412	1097	657
1220	1023	731
1184	989	596
1152	994	651
1156	935	656
1223	953	575
1336	981	643
1251	1054	644
1605	1052	677
1529	990	655
1582	974	718
1736	966	664
1800	843	690
1801	899	731
1778	936	647
1675	795	591
1614	736	529
1303	628	416
1121	593	385
1022	467	363
478	345	220
533	380	223
604	418	242
571	480	276
605	483	349
677	533	314
705	496	253
541	522	302
506	516	279
599	523	293
591	541	340
621	554	268
792	483	287
807	514	334
987	513	397
1155	641	382
1365	631	460
1444	708	527
1473	757	422
1407	698	553
1266	744	498
1359	727	528
1207	704	560
1404	748	537
1377	753	538
1477	888	665
1601	908	577
1538	916	661
1440	872	656
1218	905	651
1082	934	585
1067	930	716
901	961	637
915	955	674
870	982	685
873	860	627
813	883	647
607	862	592
721	720	614
670	699	573
655	743	688
645	745	593
750	797	655
706	850	660
686	854	715
714	858	682
672	845	631
628	805	701
537	854	672
518	776	603
553	767	792
606	711	653
655	864	743
598	907	731
711	950	837
737	957	854
714	898	737
605	831	708
620	843	835
601	786	709
600	768	688
530	798	774
606	805	686
538	867	703
645	981	764
895	1183	780
824	1022	925
1017	1084	874
1091	1164	796
1031	1036	769
1067	1125	860
1076	1084	821
988	1153	819
1155	1187	822
1263	1185	914
1396	1239	869
1519	1187	783
1607	1192	874
1601	1170	771
1559	1255	765
1588	1218	740
1507	1322	716
1398	1154	765
1307	1156	668
1197	1143	669
1097	992	676
1291	1066	628
1085	1076	691
1341	912	619
1221	1095	667
1346	957	683
1521	899	646
1488	1047	621
1454	967	581
1493	938	571
1734	962	673
1946	919	588
1909	859	631
1758	745	524
1578	810	548
1213	649	378
1103	595	437
1039	500	314
465	340	204
445	338	215
512	378	245
542	485	277
571	453	275
753	512	297
701	467	296
684	493	320
606	573	336
558	566	280
570	491	293
660	557	309
732	471	284
922	546	330
1022	526	286
1188	626	372
1372	629	389
1432	632	432
1457	710	530
1454	652	516
1430	686	466
1377	684	480
1261	753	501
1368	751	483
1389	955	589
1438	889	678
1652	835	637
1557	955	570
1355	912	682
1239	830	746
1045	890	598
948	951	776
908	943	709
851	975	740
803	977	692
766	999	717
827	902	686
796	866	733
719	829	709
771	746	689
733	814	810
815	736	765
716	818	771
844	892	854
826	786	831
835	859	719
752	1027	681
582	856	642
538	860	744
555	947	698
563	819	785
523	865	881
550	875	721
618	924	856
620	938	834
607	1033	861
606	937	823
641	917	814
575	787	727
540	859	698
469	767	652
553	827	737
512	842	733
548	902	803
620	1074	912
681	1088	904
915	1151	875
962	1107	991
944	1003	889
865	1032	765
763	970	824
859	1016	778
829	959	748
859	1176	764
1021	1073	817
1341	1098	905
1380	1281	911
1555	1286	813
1658	1381	848
1528	1257	820
1529	1202	808
1382	1298	830
1472	1186	790
1273	1195	727
1047	1285	747
1136	1218	787
1114	1045	744
1333	1132	696
1191	1170	647
1296	1167	665
1525	1076	720
1545	1108	664
1501	1046	606
1428	1012	665
1558	869	646
1657	863	575
1619	905	691
1737	986	547
1636	813	527
1670	721	538
1337	654	408
1237	615	386
1087	631	314
479	284	208
440	332	194
485	409	251
610	385	256
707	456	265
680	438	263
774	542	341
616	492	332
676	566	289
632	511	327
614	529	263
523	526	296
696	563	269
794	612	323
1006	549	343
1123	558	378
1241	586	372
1304	584	383
1514	616	384
1453	651	420
1474	674	491
1332	723	442
1269	777	460
1373	836	564
1429	1025	584
1557	898	630
1584	1045	703
1414	1023	789
1212	961	723
1058	997	785
930	871	628
877	975	770
892	907	734
822	933	687
796	883	695
794	917	722
754	827	635
756	850	626
719	808	799
712	870	819
744	937	763
693	852	833
778	990	860
880	945	942
930	928	922
1032	1045	767
821	995	834
713	1054	882
686	984	879
571	990	832
594	873	915
615	999	846
552	926	863
599	944	942
629	1110	915
580	1002	850
561	949	795
520	840	729
540	764	715
560	862	716
467	795	662
538	785	653
521	770	758
562	920	788
702	933	913
741	1244	920
896	1147	976
890	1142	910
812	1109	756
793	993	684
777	872	634
663	965	794
706	1002	722
922	985	747
1036	1083	834
1092	1068	794
1378	1285	946
1260	1191	847
1427	1258	884
1440	1342	849
1425	1233	896
1478	1207	888
1387	1251	801
1202	1278	829
1167	1132	799
1239	1246	781
1282	1213	798
1373	1290	794
1347	1123	743
1487	1098	699
1364	1107	699
1319	1150	614
1347	876	691
1531	945	630
1491	940	596
1639	869	569
1539	874	587
1682	864	638
1656	763	597
1633	777	596
1490	674	418
1363	642	423
1251	710	407
418	333	177
461	333	223
517	391	238
593	362	271
691	417	234
759	489	290
831	483	275
724	532	272
695	581	268
698	570	279
602	710	278
617	605	249
616	581	283
722	624	297
897	643	322
941	619	312
1084	543	353
1231	669	377
1400	561	398
1517	599	407
1300	677	412
1396	595	445
1293	704	495
1515	871	487
1452	959	603
1522	874	686
1538	958	669
1439	995	716
1173	911	678
1050	942	794
925	930	710
889	963	698
844	999	660
880	965	748
730	803	724
798	756	601
776	846	653
751	874	809
681	895	829
669	933	863
666	1052	1032
671	1213	908
753	1011	1045
802	970	952
967	1018	940
908	1011	968
857	1141	1015
784	1078	964
655	1085	959
612	1074	880
571	965	903
563	961	757
609	872	888
555	956	938
679	948	920
648	1114	976
619	1097	936
532	922	792
535	785	739
496	822	713
474	678	728
465	822	697
494	838	741
534	946	861
623	1028	974
690	1177	997
739	1250	931
752	1120	888
673	1033	799
684	975	726
531	871	624
643	893	646
745	988	679
852	965	675
915	1065	776
990	1163	776
1063	1183	911
1206	1279	971
1354	1261	898
1391	1307	965
1467	1253	900
1368	1181	1006
1259	1181	883
1361	1246	908
1282	1243	821
1241	1220	788
1281	1220	881
1498	1178	850
1553	1139	775
1587	1244	714
1483	1066	754
1304	974	738
1251	1004	683
1278	901	635
1409	857	608
1471	846	579
1434	835	566
1561	837	585
1658	803	508
1612	728	521
1846	683	438
1390	626	475
1202	614	446
347	327	209
466	330	230
488	339	253
513	408	236
678	497	270
774	435	247
699	514	289
756	471	284
694	499	315
660	621	304
611	636	284
569	617	339
597	601	300
678	641	306
853	615	246
855	564	307
1045	631	377
1177	610	394
1387	560	449
1329	681	374
1525	628	422
1539	731	466
1386	752	505
1450	856	574
1524	923	567
1529	970	613
1478	980	626
1222	965	680
1039	889	615
860	963	663
830	1007	768
820	934	749
806	847	674
825	837	660
874	786	591
747	744	591
723	794	602
718	855	716
611	967	930
623	1103	961
559	1046	1016
584	1136	978
683	1072	1111
826	1161	978
772	1119	991
874	1093	1100
850	1104	993
835	1174	973
690	1122	921
597	1045	949
641	894	927
587	891	856
622	966	817
614	1058	861
524	1151	943
578	1242	943
606	1031	932
508	886	770
488	824	777
540	870	793
513	762	694
499	898	756
496	887	803
579	1130	919
669	1023	1004
686	1217	926
635	1107	896
682	890	731
705	963	665
681	901	668
622	861	717
654	836	634
719	834	591
649	898	698
844	872	631
812	1097	871
1037	1165	826
1083	1304	949
1131	1339	995
1334	1234	919
1380	1238	980
1349	1174	956
1316	1114	962
1279	1123	880
1291	1196	915
1460	1231	854
1306	1222	904
1452	1222	873
1474	1057	745
1460	1141	855
1452	1054	736
1316	1120	729
1301	1182	652
1301	1009	652
1347	873	594
1260	812	494
1343	745	541
1481	765	563
1667	759	607
1563	747	620
1682	782	536
1370	727	487
1510	603	428
325	274	182
393	353	218
489	321	193
477	363	219
593	362	268
580	449	274
735	467	302
675	462	265
645	496	270
550	629	262
558	524	317
535	557	289
566	512	300
606	592	265
742	629	304
833	681	281
981	600	339
1196	684	392
1218	629	342
1483	713	431
1344	749	427
1577	767	500
1544	837	552
1597	867	590
1518	942	634
1491	972	621
1343	1054	679
1158	949	561
954	926	632
821	982	652
910	964	718
882	883	679
785	876	636
820	819	630
895	765	594
790	713	633
848	855	669
742	868	778
637	1053	828
568	1100	882
644	1067	1028
537	1108	1041
626	1070	1097
613	1104	1034
668	1191	1008
864	1084	978
768	1126	1120
852	1131	1082
653	1128	1042
631	1080	1077
560	919	906
575	809	869
675	912	867
602	981	807
570	1048	901
612	1211	1020
516	1134	884
471	886	815
543	868	867
567	817	767
421	902	795
526	897	832
501	908	868
602	1085	920
671	1127	902
710	1145	993
707	1100	868
683	872	761
622	816	631
599	829	603
583	778	598
618	780	600
616	719	584
749	849	660
644	948	730
775	1007	766
786	1026	879
1024	1285	976
1111	1191	985
1262	1248	996
1317	1195	959
1323	1127	1041
1341	1068	907
1398	1071	846
1398	1077	941
1441	1256	911
1343	1220	838
1413	1255	817
1513	1233	748
1499	1142	802
1441	1059	712
1354	1233	536
1281	1131	572
1190	1072	571
1126	871	496
1229	930	589
1298	857	524
1456	825	538
1674	782	563
1551	722	552
1580	855	537
1621	734	474
1308	762	434
298	250	199
346	338	238
410	323	194
467	340	212
492	361	208
547	391	246
669	427	278
676	398	347
629	534	293
644	506	266
508	571	300
503	564	334
601	567	318
530	552	331
704	582	333
724	688	342
862	569	377
1067	734	328
1161	796	482
1237	675	428
1437	709	453
1660	864	539
1719	863	568
1671	918	628
1681	988	612
1598	1008	595
1276	929	551
1118	887	597
902	853	692
839	912	728
792	864	627
884	951	745
845	780	726
845	732	657
932	746	592
816	765	738
848	774	777
705	883	658
663	1013	929
604	1053	1062
514	1076	1091
558	1100	1025
543	1128	1058
538	994	990
649	1049	941
671	1088	1006
762	1170	1066
691	1239	1187
688	1259	1089
679	1061	939
658	982	981
563	943	949
592	963	831
670	990	874
666	1076	988
586	1125	1063
575	1144	980
497	1074	857
548	965	814
536	926	844
521	1051	933
576	942	876
583	1021	983
565	994	928
651	1120	886
730	1068	879
633	1004	811
689	1037	770
643	874	645
639	805	664
632	701	528
611	737	627
656	760	565
711	733	641
774	852	684
736	932	719
792	1043	838
946	1144	970
1051	1334	1024
1171	1196	1057
1346	1142	885
1305	917	908
1315	942	878
1280	937	819
1418	1121	922
1408	1163	902
1481	1114	915
1408	1112	788
1418	1181	736
1387	1206	704
1436	1119	724
1305	1140	700
1147	1244	687
1083	1117	647
1067	1075	623
967	951	586
1135	777	561
1302	681	525
1462	733	553
1514	831	528
1736	765	509
1454	773	547
1410	787	499
290	270	202
357	309	193
389	317	204
386	363	209
494	322	247
484	453	240
581	418	310
578	375	245
608	463	301
628	445	299
639	514	311
546	476	345
546	525	336
580	566	356
671	549	351
807	605	323
857	660	347
906	620	387
1189	661	457
1203	798	470
1592	886	472
1646	863	580
1757	878	646
1756	893	573
1626	933	672
1467	899	602
1234	856	592
1062	946	567
937	949	712
798	902	667
767	962	728
923	879	837
951	886	718
889	727	755
968	823	760
870	885	767
778	819	799
763	958	900
612	1131	970
590	1096	1049
545	1053	1090
530	1017	946
585	1037	802
522	962	995
571	1015	997
699	1085	951
649	1183	1012
777	1264	1033
763	1151	1105
704	1092	1086
697	962	882
768	1021	920
616	934	942
695	984	1021
585	1091	958
580	1143	1024
543	1163	916
490	1112	917
589	1047	1024
530	955	1000
519	1098	967
598	1168	879
734	1160	934
661	1124	962
678	1146	958
746	1071	905
763	912	871
779	862	747
758	807	613
638	795	631
630	703	580
659	804	554
723	778	676
706	730	615
721	911	730
790	964	719
798	1019	846
938	981	987
1067	1069	914
1040	1131	970
1219	1061	947
1317	1107	887
1272	1126	865
1410	948	893
1375	970	916
1451	1065	897
1405	1152	891
1454	1186	788
1466	1149	801
1349	1152	760
1147	975	742
1232	1104	681
1148	1117	597
1040	1005	607
988	1028	637
950	900	540
1068	867	462
1133	809	518
1266	706	530
1540	829	540
1567	743	485
1640	820	486
1572	705	499
261	277	180
352	283	205
382	306	257
347	371	215
426	349	216
599	341	243
556	364	284
544	391	256
667	465	313
579	480	329
594	514	280
555	509	304
593	515	359
605	575	332
706	570	375
726	588	382
859	606	406
857	641	355
1096	694	420
1220	709	525
1423	817	518
1794	721	524
1864	859	594
1752	846	623
1740	997	670
1582	924	568
1399	936	665
1019	919	628
1018	794	562
1071	939	656
1006	889	695
916	968	707
898	861	670
947	878	778
1023	870	813
925	832	802
904	882	944
836	1050	942
695	1022	1025
600	1083	1008
562	1057	967
499	945	839
479	947	908
555	1060	880
632	1034	845
774	1141	957
745	1174	1043
727	1220	1117
765	1234	1224
780	1149	960
871	1134	1033
890	1046	1158
884	1104	930
856	1096	1021
738	1171	1026
683	1191	997
669	1170	1076
580	1149	992
528	1144	937
562	1105	906
650	1136	960
650	1126	896
635	1076	952
755	1245	936
768	1258	908
751	1082	854
881	995	784
816	871	639
678	727	597
740	810	577
654	682	564
774	767	679
702	843	620
755	786	593
698	860	699
783	1039	669
886	1095	901
772	1114	918
999	1254	786
1178	1171	953
1180	1053	978
1247	1121	930
1342	977	871
1377	1020	933
1523	1031	884
1592	1073	811
1501	1171	883
1531	1141	820
1322	1135	731
1423	1135	658
1468	1068	656
1250	1166	642
1302	1008	572
1061	1094	595
1076	1029	560
937	951	531
1019	904	568
997	792	491
1224	843	558
1347	725	556
1477	706	500
1558	722	547
1603	752	495
296	264	196
289	298	195
342	302	204
386	314	217
443	314	208
502	335	219
583	389	270
654	392	242
660	418	239
562	447	293
600	465	327
645	502	378
710	480	405
689	586	323
727	567	364
787	536	405
907	697	414
1020	679	449
1075	777	479
1204	769	563
1538	788	512
1688	815	579
1708	944	590
1785	877	595
1692	873	585
1628	783	623
1372	767	637
1137	775	659
1175	793	533
1080	927	675
1183	926	642
1097	903	800
1081	922	846
1003	891	778
939	908	875
926	933	962
921	1008	1040
776	1008	976
735	1110	1046
629	1152	1050
601	1116	1056
512	932	968
545	1086	827
601	1011	872
701	1083	898
784	1127	1016
789	1186	1051
834	1018	1228
853	1203	1172
920	1087	1108
1026	1067	1045
1022	1108	1102
1090	1175	1102
1002	1170	1000
948	1227	989
680	1354	1015
723	1205	972
602	1153	1038
543	1197	915
590	1136	895
682	1077	835
671	1148	914
701	1120	954
712	1057	885
870	1182	841
860	1225	913
855	1085	763
672	877	793
750	824	708
695	856	649
745	757	546
625	746	665
700	746	670
855	843	674
792	870	686
836	1015	805
826	1157	920
955	1304	953
1055	1243	934
1133	1204	944
1329	993	868
1285	1178	940
1462	1020	887
1501	1014	841
1519	1027	902
1375	1068	946
1440	1083	958
1503	1246	765
1512	1065	755
1477	1132	705
1412	1041	630
1592	1036	652
1342	1087	668
1157	1115	521
975	1086	524
970	976	592
986	819	530
911	886	543
1140	821	549
1248	786	535
1423	803	585
1529	811	565
1649	842	576
288	297	161
309	237	157
302	310	180
372	299	207
386	312	228
467	351	229
532	393	259
578	437	287
622	461	280
692	436	310
803	549	298
659	547	365
811	541	347
715	582	344
771	553	386
795	673	388
843	665	412
977	633	462
1216	754	498
1209	863	510
1640	805	647
1777	813	601
1763	774	649
1679	765	558
1686	862	602
1584	789	545
1304	832	628
1255	783	594
1172	770	620
1437	833	690
1320	919	739
1208	992	852
1150	926	824
1193	908	943
1108	1130	934
997	1069	1096
905	1076	1034
909	1127	1013
690	1087	1108
677	1111	1218
625	1058	1073
597	1051	892
627	1039	899
720	967	987
674	1079	914
768	1113	971
913	1139	1152
875	1308	1071
920	1230	1263
1031	1243	1056
1161	1219	1049
1235	1222	1043
1385	1191	978
1317	1193	1055
1113	1184	999
970	1303	973
708	1098	1004
620	1220	995
623	1066	899
624	997	876
588	962	839
603	979	785
707	1028	804
697	1075	857
723	1084	876
717	1229	875
776	1093	938
808	1005	833
736	928	769
735	889	765
620	894	629
777	1005	741
701	948	662
705	979	738
766	956	759
840	1046	933
921	1167	864
1056	1249	972
1089	1181	936
1183	1171	926
1218	1175	915
1379	1126	966
1275	1050	938
1388	985	905
1499	1086	934
1476	1237	865
1421	1184	847
1626	1130	828
1389	1150	720
1394	1014	686
1460	872	633
1484	978	650
1333	1103	565
1242	1058	591
955	1000	440
952	952	587
833	943	512
949	905	497
918	773	545
1114	828	518
1338	790	470
1326	831	510
1482	834	487
297	288	197
297	272	196
282	284	208
333	321	229
329	299	217
491	403	218
515	367	225
615	399	253
637	455	260
685	422	266
769	498	327
740	507	282
826	525	315
910	602	333
881	633	396
890	645	401
974	683	383
1089	800	448
1226	768	541
1256	892	539
1699	940	595
1787	943	603
1709	914	558
1828	802	546
1543	743	554
1306	782	595
1350	746	535
1335	822	522
1298	853	538
1424	838	714
1440	1014	704
1390	934	734
1355	901	860
1205	1062	951
1161	1005	981
1083	1134	1064
1047	1047	977
835	1112	1025
866	1103	1009
736	1174	1073
609	1212	1040
[truncated: 1,046,576+ more rows]
