# Supplementary material for: Identification of two pathways mediating protein targeting from ER to lipid droplets
Source: Nat Cell Biol. 2022 Sep 1;24(9):1364–77. doi: 10.1038/s41556-022-00974-0 (PMC9481466; doi:10.1038/s41556-022-00974-0)
Supplement: Source Data Extended Data Fig. 7 — Statistical source data. [file 41556_2022_974_MOESM25_ESM.xlsx]

## Sheet: Ext Data Fig 7a
Extended Data Fig. 7a
Ldsdh1-G
LacZ	Sec16	Tango1
1.8378	1.22787	1.20497
2.98159	0.883619	0.947828
2.46061	0.989306	1.10532
3.06705	0.962257	1.187
2.64581	1.89473	1.26369
3.70351	2.0733	1.39707
2.58628	1.3766	0.902962
1.68433	0.920867	0.920972
1.72723	1.16833	1.03755
2.85025	1.42283	1.06849
1.95915	1.07056	0.991391
2.72517	0.987549	1.42507
1.58968	0.85312	1.18602
1.58154	0.898929	1.42029
2.27189	1.37148	1.89315
2.48142	1.10155	1.01549
3.27525	0.882353	0.921168
3.28232	1.28381	1.34728
1.60629	1.2267	1.02009
1.96185	1.5555	1.14883
2.55984	1.38098	1.10464
2.85502	1.15978	1.45365
1.88566	0.981263	0.911261
2.42728	0.966732	0.959015
2.66884	1.07552	0.986409
2.49531	0.940564	1.24458
1.8709	1.2126	1.45312
2.89867	1.17915	1.31991
2.72436	1.0471	1.03444
2.28261	1.15414	1.18524
2.52718	1.66125	1.47583
2.84688	0.998322	0.98364
2.54556	1.48771	0.986668
2.99001	1.3696	1.51414
3.6471	1.03695	1.28266
2.98127	0.991088	1.76243
2.05316	1.37092	1.10687
2.25063	1.25621	1.40394
3.58961	1.13917	1.04753
4.04886	1.25809	1.14274
2.14685	0.970682	1.16144
2.15028		1.11922
2.6297		1.13814
2.5854		1.29158
3.31984		0.994693
3.24824		1.00887
2.20743		1.0888
3.69665		1.27031
2.27786		1.20494
2.47197		1.08684
3.96572		0.906042
3.2965		1.07838
3.66509
2.63038
2.68099
3.21238
2.70047
2.60535
2.13266
3.19133
2.82322
2.3275
2.34448
3.15168
2.91462
3.21814
2.2164
3.32645
3.09299
2.36115
2.97635
2.70425
2.69954
3.81335
2.15812
2.72965
2.83218
3.19018
3.83736

## Sheet: Ext Data Fig 7b
Extended Data Fig. 7b
HSD17B11-G
LacZ	Sec16	Tango1
66.6667	25	35.2941
88.8889	13.3333	11.7647
88.2353	15.3846	25
87.5
94.1176
75

## Sheet: Ext Data Fig 7cd
Extended Data Fig. 7c,d
HSD17B11-G
# LDs	LacZ	Sec16	Tango1
0	3.2258	43.1818	28
1	2.1505	20.4545	26
2	9.6774	18.1818	22
3	4.3011	9.0909	12
4	17.2043	0	2
5	10.7527	4.5455	4
6	11.828	0	4
7	11.828	2.2727	0
8	6.4516	0	2
9	6.4516	0	0
>10	16.129	2.2727	0

## Sheet: Ext Data Fig 7e
Extended Data Fig. 7e
LDAH-G			G-Ubxd8
LacZ	Sec16	Tango1	LacZ	Sec16	Tango1
2.18733	3.29063	4.25768	4.3471	2.61709	3.04444
3.35437	2.01927	5.35466	3.61169	3.3508	2.65905
4.29961	6.75193	5.13417	2.50918	3.04307	2.8743
4.77641	5.89291	5.31149	3.39052	2.63592	3.73673
4.92549	2.23126	6.90031	3.76702	4.05603	4.07689
2.22088	3.93963	4.78744	2.74686	3.8194	3.89726
6.18576	2.67556	2.61633	3.32718	3.27081	2.95852
2.09948	3.32609	7.75723	1.60184	4.04683	2.0051
5.01725	3.24382	6.1711	2.50602	3.99281	1.80357
5.61677	6.16214	6.72349	3.03194	5.5243	1.58517
4.43206	7.96291	3.53681	3.39722	4.25563	2.83285
4.68475	4.98014	4.70011	2.67928	3.14059	1.91228
4.77341	3.3439	2.21737	3.74524	4.14184	5.60601
1.67053	3.8316	6.62652	2.67879	2.1331	3.43881
5.93229	5.33542	4.16416	2.02938	2.01951	2.14618
6.06395	5.19644	4.50904	3.27935	3.291	2.69486
2.70784	3.23548	4.23804	3.7853	2.04907	3.18057
3.64915	2.72649	5.41647	2.5396	2.5066	2.5238
2.45894	4.29201	6.16328	2.91425	2.90816	2.28128
1.73438	4.24256	3.72523	3.0553	2.47272	2.44385
5.01247	3.42241	4.49237	1.99147	2.01926	1.85236
3.00577	4.42395	4.20216	1.76277	5.81226	2.10779
2.99745	3.05446	3.90249	2.95058	3.21544	2.79029
7.63941	5.91576	4.83226	2.70484	2.43165	1.44986
7.32457	6.6891	6.3042	1.65864	3.21166	2.28145
1.64078	4.50497	2.99116	1.9805	2.49772	2.66164
1.94861	3.66855	4.7526	4.2004	2.67542	2.09152
3.10983	4.71474	3.34811	2.44183	1.89383	2.73443
5.11945	6.5738	3.72022	2.55562	2.59116	2.17502
8.14652	3.08474	5.81919	2.92495	2.15541	2.31651
2.26585	6.49669	3.86925	2.88268	2.12901	3.76543
5.55823	6.95534	3.06722	2.7061	3.26897	3.81653
2.6085	4.84902	2.8166	4.347	3.11959	3.15672
4.15715	3.48956	3.28805	4.85606	3.73429	4.17844
4.39506	3.75328	4.94421	3.00601	4.18182	4.12423
4.34279	5.49426	3.51358	1.98943	3.84981	3.24567
4.72236			1.82552	2.43987	1.95793
5.02187			2.74481	2.63768	1.67283
6.1546			2.71572	4.40235	2.6573
4.1912			2.16571	1.63934	2.84877
2.62121			3.83966	2.94488	2.68045
3.09654			3.05883	4.43798	2.20785
2.68012			2.90531	3.67836	2.36938
6.5139			3.73493	1.61582
5.78618			2.17636
5.84995			3.20059
4.10703			4.52772
6.617			4.08807
2.08833			3.3506
4.57849			2.70741
6.38762			2.8546
2.50723			2.10594
6.78348			2.53516
4.42692			2.05187
3.80646			3.69982
3.73301			4.45616
3.92624			2.89362
3.58282			3.08998
5.05626			3.43704
4.9308			5.00974
3.24202			3.00064
4.91004			4.29685
4.71427			3.73554
4.76537			4.19895
2.15821			3.79018
4.3994			2.22969
5.89671			2.93164
5.26383			3.4446
5.31833			4.09125
6.46423			2.14353
5.1546			4.34455
4.18539			2.83438
2.92999			1.63702
3.22333			4.15279
3.80461			2.12754
5.15811			2.03015
4.2842			4.35614
3.29665			4.63943
5.13046			2.5263
1.94134			2.48315
4.19526			3.02355
4.88017			3.16425
2.93254			2.82763
3.49969			2.07553
4.56741			2.26188
3.5239
2.42835

## Sheet: Ext Data Fig 7f
Extended Data Fig. 7f
mC-Lsd1			CGI-58-mC			mC-CCT1
LacZ	Sec16	Tango1	LacZ	Sec16	Tango1	LacZ	Sec16	Tango1
5.40782	3.26389	3.22106	3.6488	3.19674	2.39867	2.02098	1.5077	1.79449
2.74281	2.56544	3.45217	2.72655	2.79099	2.05361	2.50645	1.07147	1.69907
2.1575	3.83792	2.88393	1.52412	2.17249	2.13025	1.67197	2.55416	2.5607
3.58825	2.26882	2.94887	3.13238	2.44672	2.90763	2.82229	1.95634	2.47228
3.07542	3.10339	3.1405	2.2018	2.98645	1.74195	3.426	1.94333	2.37434
3.23402	3.43011	4.35767	2.79778	3.10836	2.17546	1.13067	2.97883	2.64099
2.10467	3.1093	4.42631	2.9506	2.64324	2.34594	1.51101	3.85299	2.19189
2.87165	3.00286	2.96686	2.81789	2.10511	3.18307	1.28329	2.68695	1.5772
2.95944	3.40076	3.31824	2.17438	1.74801	1.4039	1.33444	2.82187	2.17208
4.40892	3.45108	3.70458	1.68995	2.24567	3.15634	2.10965	2.05185	1.70034
3.2715	2.77434	2.96205	3.08357	3.00969	3.14019	2.52961	2.48696	1.76113
2.41473	2.88485	3.59478	2.17274	2.14566	2.71313	2.49077	2.07954	2.1706
2.41923	3.31991	3.8068	2.83607	2.19159	2.2137	1.16787	1.60677	2.9131
3.19613	2.82335	3.87038	3.86311	2.07378	2.80031	0.581957	2.73082	1.80219
4.84026	3.14876	3.46425	2.40162	2.78288	2.54633	1.36228	2.3216	3.22212
3.00468	3.18224	3.72271	2.1982	2.54004	2.8533	1.45173	1.43805	2.45328
3.36359	3.72455	3.69498	3.20322	3.78409	2.63642	2.19842	3.56999	3.2161
2.51823	3.37246	3.10157	2.78118	3.42479	2.30034	1.70587	1.1436	2.70646
4.92087	3.91401	3.43279	2.76514	2.73538	2.07215	1.43732	2.36229	1.90645
3.07256	3.78518	3.46329	2.30388	2.6081	2.23711	2.06028	1.66656	2.00115
3.0165	3.54162	3.03267	1.37886	2.48251	3.28145	2.7977	3.04687	2.49349
3.32374	3.7363	4.21103	3.16183	2.88689	2.75657	1.5344	2.50684	2.52557
2.3746	3.13865	3.80467	2.01315	2.60162	2.23378	2.05762	1.50337	2.31727
3.60766	2.79882	3.70481	2.06021	2.79743	4.15784	1.44536	1.06547	2.6394
1.67595	3.58673	3.4485	1.74298	3.00863	3.36841	1.30292	3.30822	2.04257
3.54954	2.85608	4.37363	2.14179	3.42771	2.33125	1.07619	2.47346	2.08675
1.74306	2.95442	3.44082	1.78907	3.02989	3.30193	1.79897		1.98253
3.45016	3.39869	3.94929	1.96485	3.15378	2.69754	1.70853		2.56013
1.60573	2.20193	2.9045	2.20377	2.98652	2.91113	1.97361		2.32507
2.17085	3.43209	2.34871	2.07612	2.40829	2.52857	3.13276		3.1768
1.80247	3.13737	3.94844	1.95823	2.49662	2.87893	1.41074		1.43585
4.45366	2.98877	3.96492	1.82498	2.39957	2.59186	1.34346
1.99789	3.21958	3.4557	2.09593	2.55099	2.46476	1.3403
3.19967	3.61322	3.02633	2.53021	3.68142	2.60257	1.27306
1.66684	3.58485	3.0637	2.59193	3.4403	2.79014	2.31352
2.94921	3.26283	3.24431	2.79305	1.74347	2.70707	2.0716
3.37868	2.65742	2.86374	1.93316		3.14742	1.14379
2.88515	3.60871	3.09066	2.62325		3.52977	2.12114
2.06578	3.69834	3.06164	4.74062			1.42425
3.5435		3.3079	3.40382			1.76949
3.86138		3.9777	2.08701			2.34678
3.35501			1.95372			1.61948
4.42048			3.88702			1.63081
3.73482			2.69479			1.8667
3.61342			2.31813			2.77078
3.59195			2.41935			3.27571
2.78841			1.76026			2.40989
2.37568			2.45764			2.14952
3.75625			2.56339			1.26571
1.71711			1.76671			2.31538
3.83399			3.03526			2.27065
3.10622			1.70738			1.60801
3.86805			2.67309			1.12284
3.7731			2.56333			1.18494
2.12751			2.63735
2.93414			2.20375
1.75112			2.97337
3.40248			1.69497
3.1321			3.14073
3.63739			3.00478
3.86293			3.09072
2.23883			2.80132
2.54849			2.12393
3.56098			2.59949
1.68938			1.75988
3.39696			2.38992
2.39386			1.55756
2.47694			2.03403
2.77549			2.90462
3.65392			1.76349
2.62389			2.3978
3.3971			2.38723
1.92093			1.99706
2.18719			3.01048
3.22031
3.12038
3.77532
2.63634
3.32907

## Sheet: Ext Data Fig 7g
Extended Data Fig. 7g
Sec16				Tango1
0h	1h	4h	20h	0h	1h	4h	20h
25	53	54	36	26	40	41	40
20	69	78	53	27	53	59	51
40	42	47	34	37	36	40	35
19	29	38	27	18	23	23	16
27	43	54	34	31	30	33	24
35	43	49	34	33	41	39	30
30	39	50	50	29	25	40	30
23	51	48	30	24	43	41	25
25	57	62	33	24	55	41	28
29	68	65	25	28	49	42	31
45	55	55	44	37	45	36	42
16	67	56	27	19	48	45	29
29	45	49	28	28	41	46	34
52	53	51	32	40	44	32	30
39	69	67	50	30	50	47	47
32	69	44	51	23	52	33	38
55	43	41	35	47	34	35	48
29	38	29	58	24	32	20	45
25	32	37	39	20	24	33	30
66	35	59	37	44	38	44	40
18	28	44	27	14	24	37	22
47	21	76	36	39	27	48	20
35	32	52	33	34	29	40	30
46	31	49	45	39	25	34	39
49	29	62	26	45	26	48	18
35	32	51	39	33	28	42	42
35	27	59	55	44	28	43	55
46	17	45	60	38	22	35	46
35	26	39	76	32	20	39	56
16	42	66	22	20	52	59	14
44	27	52	20	33	31	40	18
22	31	61	46	13	28	43	34
34	31	49	29	37	28	38	30
26	36		53	25	38	29	51
38	24		50	23	26	36	32
46	19		47	38	31		37
45	22		31	35	16		22
27	27			28	30
	14				18
