# Supplementary material for: Identification of two pathways mediating protein targeting from ER to lipid droplets
Source: Nat Cell Biol. 2022 Sep 1;24(9):1364–77. doi: 10.1038/s41556-022-00974-0 (PMC9481466; doi:10.1038/s41556-022-00974-0)
Supplement: Source Data Extended Data Fig. 8 — Statistical source data. [file 41556_2022_974_MOESM26_ESM.xlsx]

## Sheet: Ext Data Fig 8c
Extended Data Fig. 8c				n.d. = not detected
RNAi:	LacZ			Tango1				Trs20				Rab1				Rint1				Syx5			Bet1				Seipin KO
Replicate #:	1	2	3	1	2	3	4	1	2	3	4	1	2	3	4	1	2	3	4	1	2	3	1	2	3	4	1	2	3	4
	-0.05103	-0.05626	0.107285	-5.68719	-6.35382	-6.54932	-5.43352	0.428739	0.356085	0.420353	0.280494	0.771286	0.611616	0.633413	0.788529	0.676672	0.84321	0.473778	0.516632	0.563008	-0.09633	0.404537	0.678168	0.649461	0.308441	0.366701	-0.2738	0.327251	-0.07981	-0.04725
	0.352955	-0.16345	-0.1895	-0.31258	-0.61044	0.05572	-0.59424	n.d.	n.d.	-3.38606	-2.40124	-0.58702	0.477989	-0.10507	0.293863	0.209336	-0.09664	0.042661	0.411655	-0.30068	-1.01507	0.21738	0.803792	0.108844	0.273424	1.13292	-0.86061	-1.90655	-1.83969	-1.22516
	0.230155	0.203397	-0.43355	0.905246	1.01386	0.81979	0.880235	-0.28809	-0.00852	-0.39663	-0.30923	-4.39069	-4.68608	-4.5963	-3.96615	-0.33401	-0.77535	-0.45072	0.073225	0.216581	-0.7801	-0.34853	0.474672	-0.45993	-0.60022	0.509544	0.061388	-0.57911	-1.20112	-0.82539
	-0.2033	0.147824	0.055475	1.31104	1.64409	1.23617	0.952902	0.554509	1.20112	0.999503	1.35048	1.63205	1.82263	1.60619	1.72138	n.d.	n.d.	-3.49379	-3.35864	1.1802	1.11287	0.981287	1.4515	0.548181	1.35011	1.69357	-0.26949	0.836131	0.187197	0.498948
	0.182398	-0.10687	-0.07553	0.804779	0.968365	0.716884	0.734309	0.361715	0.126651	0.314269	0.494091	0.603783	0.798443	0.48258	0.952216	0.830079	0.678816	0.592514	0.914069	n.d.	n.d.	-2.64426	0.545295	0.835977	0.652478	0.724657	-0.30283	0.120388	-0.13094	-0.20302
	-0.41161	-0.21991	0.631518	1.39101	1.46785	2.07011	1.42454	0.669392	0.295078	0.272836	0.773697	0.767179	1.17441	1.21718	1.13113	1.46181	1.25838	1.05348	1.55621	1.12056	0.461871	0.72096	n.d.	n.d.	n.d.	n.d.	0.200748	0.761614	0.22002	0.528601
	0.230391	1.09559	-1.32598	-0.7565	-0.1462	0.923707	-0.779	-1.47115	-2.03572	-0.30077	-0.59256	-1.83216	-2.80487	-2.8439	-3.19915	-1.05759	-4.30488	n.d.	-2.26432	-2.44502	n.d.	-1.25366	n.d.	-1.13541	0.632071	-2.5658	n.d.	n.d.	n.d.	n.d.

## Sheet: Ext Data Fig 8e
Extended Data Fig. 8e
	ACSL5			DHRS7B			LPCAT			REEPA-PE
Time in oleate containing medium	Exp 1	Exp 2	Exp 3	Exp 1	Exp 2	Exp 3	Exp 1	Exp 2	Exp 3	Exp 1	Exp 2	Exp 3
0.5h	0	0	0	27.7778	13.3333	33.3333	6.66667	0	21.4286	100	100	100
3h	65	76.4706	59.2593	72.2222	83.3333	75	83.3333	84.6154	80.7692	100	100	100
20h	88.2353	93.3333	90.9091	84.2105	100	100	100	94.7368	100	100	100	100
